# Supplementary material for: Genetic diversities and drug resistance in Mycobacterium bovis isolates from zoonotic tuberculosis using whole genome sequencing
Source: BMC Genomics. 2024 Nov 1;25:1024. doi: 10.1186/s12864-024-10909-8 (PMC11529264; doi:10.1186/s12864-024-10909-8)
Supplement: Supplementary file 3 — Supplementary Material 3 [file 12864_2024_10909_MOESM3_ESM.xlsx]

## Sheet: Sheet1
																		rpsA	rpsA	kasA	folC	folC	thyA	thyA	thyX	thyX	thyX	ald	ald	ald	fbiA	fbiB	fbiB	fbiC	fbiC	fbiC	fbiC	gid	gid	gid	gid	gid	gyrA	gyrA	gyrA	gyrA	gyrA	gyrA	gyrA
								Isoniazid	Rifampicin	Ethambutol	Pyrazinamide	Streptomycin	Ethionamide	Fluoroquinolones	Amikacin	Capreomycin	Kanamycin	p.Met432Thr	p.Ala440Thr	p.Gly269Ser	p.Ala420Val	p.Ala367Gly	p.Thr202Ala	p.His75Tyr	p.Thr4Pro	p.Glu145Gly	p.Val226Gly	c.-32T>C	c.-53A>C		c.-212T>C	p.Leu447Arg	p.Val113Ile	p.Ala403Gly	p.Gln157Pro	c.-32A>G		p.Leu16Arg	p.Val110Gly	p.Gly164Cys	p.Ala183Glu		p.Glu21Gln	p.Ser95Thr	p.Gly247Ser	p.Asp639Ala	p.Gly668Asp	p.Asn826Asp	p.Arg607His
Sample 5 TB	Respiratory	Pre-MDR	1	M.bovis	BOV_1;BOV_11	None	M. bovis		rpoB p.Asp435Phe		pncA p.His57Asp								1			1						1		c.266_266del						1							1	1			1
Sample 6 TB	Respiratory	Sensitive	1	lineage4.4.1.1	S;Orphans	None	Euro-American												1									1 c.266_266del (frameshift) high score								1 Chromosome:g.1305494_1305557del (large deletion) high score c.2565_2626del (stop_lost&frameshift) low score							1	1		1	1
Sample 7 TB	Respiratory	Pre-MDR	1	lineage4.8	T1;T2;T3;T5	RD219	Euro-American (mainly T)												1									1 c.266_266del (frameshift) high score								1	Chromosome:g.1305494_1305557del (large deletion) high score						1	1			1
Sample 8 TB	Respiratory	Other	1	lineage4.4.1.1	S;Orphans	None	Euro-American												1									1 c.266_266del frameshift (high score)								1	Chromosome:g.1305494_1305557del large_deletion (high score) c.2565_2626del stop_lost&frameshift (low score)						1	1			1
Sample 11 TB	Respiratory	Sensitive	1	lineage4.8	T1;T2;T3;T5	RD219	Euro-American (mainly T)												1									1 c.266_266del (frameshift) high score									Chromosome:g.1305494_1305557del (large_deletion) high score c.2565_2626del stop_lost&frameshift						1	1			1
Sample 12 TB	Respiratory	Sensitive	1	lineage4.1.2.1	T1;H1	RD182	Euro-American (Haarlem)
Sample 13 TB	Respiratory	Sensitive	1	lineage4.8	T1;T2;T3;T5	RD219	Euro-American (mainly T)
Sample 14 TB	Respiratory	Pre-MDR		lineage4.6.2.2	LAM10-CAM	RD726	Euro-American (Cameroon)
Sample 15 TB	Respiratory	Sensitive		lineage4.8	T1;T2;T3;T5	RD219	Euro-American (mainly T)
Sample 16 TB	Respiratory	Sensitive		lineage4.3.3	LAM;T	RD115	Euro-American (LAM)
Sample 17 TB	Respiratory	Sensitive		lineage4.1.2.1	T1;H1	RD182	Euro-American (Haarlem)
Sample 18 TB	Respiratory	Sensitive		lineage4.8	T1;T2;T3;T5	RD219	Euro-American (mainly T)
Sample 20 TB	Respiratory	Pre-MDR		M.bovis	BOV_1;BOV_11	None	M. bovis	ahpC p.Pro2Ser			pncA p.His57Asp								1									1 c.266_266del (frameshift) high score								1 Chromosome:g.1305494_1305557del (large deletion) high score c.2565_2626del (stop_lost&frameshift) low score							1	1		1	1
Sample 21 TB	Respiratory	Sensitive		lineage3	CAS	RD750	East-African-Indian
Sample 22 TB	Respiratory	Sensitive		lineage4.8	T1;T2;T3;T5	RD219	Euro-American (mainly T)
Sample 23 TB	Respiratory	Other		M.bovis	BOV_1;BOV_11	None	M. bovis				pncA p.His57Asp (1.00)								1									1 c.266_266del (frameshift) high score								1	Chromosome:g.1305494_1305557del (large deletion) high score						1	1			1
Sample 24 TB	Respiratory	Sensitive		lineage4.6.4	T;LAM	None	Euro-American
Sample 25 TB	Respiratory	Pre-MDR		lineage4.6.2.2	LAM10-CAM	RD726	Euro-American (Cameroon)
Sample 26 TB	Respiratory	Sensitive		lineage3	CAS	RD750	East-African-Indian
Sample 27 TB	Respiratory	Sensitive		lineage4.4.1.1	S;Orphans	None	Euro-American
Sample 28 TB	Respiratory	Other		M.bovis	BOV_1;BOV_11	None	M. bovis		rpoB p.Asp435His		pncA p.His57Asp								1									1 c.266_266del frameshift (high score)								1	Chromosome:g.1305494_1305557del large_deletion (high score) c.2565_2626del stop_lost&frameshift (low score)						1	1			1
Sample 29 TB	Respiratory	Other		M.bovis	BOV_1;BOV_11	None	M. bovis				pncA p.His57Asp								1									1 c.266_266del (frameshift) high score									Chromosome:g.1305494_1305557del (large_deletion) high score c.2565_2626del stop_lost&frameshift						1	1			1
[truncated: 58 more columns]
