# Supplementary material for: Genetic diversities and drug resistance in Mycobacterium bovis isolates from zoonotic tuberculosis using whole genome sequencing
Source: BMC Genomics. 2024 Nov 1;25:1024. doi: 10.1186/s12864-024-10909-8 (PMC11529264; doi:10.1186/s12864-024-10909-8)
Supplement: Supplementary file 4 — Supplementary Material 4 [file 12864_2024_10909_MOESM4_ESM.xls]

## Sheet: VFDB_Mar_22-9757589444
Mar_22-9757589444
VFclass	Virulence factors	Related genes	S29(Prediction)	M.bovis BCG str. Korea 1168P	M.bovis BCG str. Tokyo 172	M.canettii CIPT 140070017	M.indicus pranii MTCC 9506	M.sp. JDM601	M.tuberculosis H37Rv	M.tuberculosis RGTB423	M.tuberculosis UT205
			draft (draft)	chromosome (NC_020245)	chromosome (NC_012207)	chromosome (NC_019952)	chromosome (NC_018612)	chromosome (NC_015576)	chromosome (NC_000962)	chromosome (NC_017528)	chromosome (NC_016934)
Amino acid and purine metabolism	Glutamine synthesis	glnA1	orf00330	K60_023030	JTY_2231	BN45_50548	MIP_03139	JDM601_1682; JDM601_4178	Rv2220	MRGA423_13810	UDA_2220
	Leucine synthesis	leuD	orf02445	K60_030970	JTY_3003	BN45_51402	MIP_05531	JDM601_2690	Rv2987c	MRGA423_18565	UDA_2987c
	Lysine synthesis	lysA	orf03331	K60_013870	JTY_1328	BN45_30365	MIP_02160	JDM601_1292	Rv1293	-	UDA_1293
	Proline synthesis	proC	orf03170	K60_005280	JTY_0512	BN45_10552	MIP_06890	JDM601_0495	Rv0500	-	UDA_0500
	Purine synthesis	purC	orf02280	K60_008330	JTY_0802	BN45_20049	MIP_01114	JDM601_3581	Rv0780	MRGA423_04880	UDA_0780
	Tryptophan synthesis	trpD	-	K60_022740	JTY_2202	BN45_50518	-	-	Rv2192c	-	UDA_2192c
Anaerobic respiration	Fused nitrate reductase	narX	orf01782	K60_018250	JTY_1750	-	-	-	Rv1736c	MRGA423_10885	UDA_1736c
	Nitrate reductase	narG	orf01626	K60_012530	JTY_1196	BN45_30220	MIP_01937	JDM601_1149	Rv1161	-	UDA_1161
		narH	orf01627	K60_012540	JTY_1197	BN45_30221	MIP_01939	JDM601_1150	Rv1162	MRGA423_07260	UDA_1162
		narI	orf01629	K60_012560	JTY_1199	BN45_30223	MIP_01943	JDM601_1152	Rv1164	MRGA423_07270	UDA_1164
		narJ	orf01628	K60_012550	JTY_1198	BN45_30222	MIP_01942	JDM601_1151	Rv1163	MRGA423_07265	UDA_1163
	Nitrate/nitrite transporter	narK2	orf01781	K60_018260	JTY_1751	BN45_40231	-	JDM601_2779	Rv1737c	MRGA423_10890	UDA_1737c
Anti-apoptosis factor	NuoG	nuoG	orf02788	K60_032700	JTY_3169	BN45_60157	MIP_05880	JDM601_2865	Rv3151	-	UDA_3151
Catabolism of cholesterol	Cyp125	cyp125	orf00615	K60_036830	JTY_3610	BN45_100040	MIP_00975	JDM601_3692	Rv3545c	MRGA423_22410	UDA_3545c
	FadE28	fadE28	orf00614	K60_036820	JTY_3609	BN45_100039	MIP_00977	JDM601_3691	Rv3544c	-	UDA_3544c
	FadE29	fadE29	orf00613	K60_036810	JTY_3608	BN45_100038	MIP_00978	JDM601_3690	Rv3543c	-	UDA_3543c
Cell surface components	Carboxylesterase	caeA	orf00326	K60_023070	JTY_2235	BN45_50552	MIP_03123	JDM601_1677	Rv2224c	MRGA423_13845	UDA_2224c
	Exported repetitive protein	erp	orf01540	K60_039520	JTY_3874	BN45_110171	MIP_00519	JDM601_4128	Rv3810	-	UDA_3810
	GPL locus	Undetermined	-	-	-	-	MIP_04815	-	-	-	-
		Undetermined	-	-	-	-	-	-	-	-	-
		Rv0926	-	-	-	-	-	-	-	-	-
		atf	-	-	-	-	MIP_04628	-	-	-	-
		ecf	-	-	-	-	-	-	-	-	-
		fad23	orf01650	K60_012770	JTY_1220	BN45_30247	MIP_02562	-	Rv1185c	MRGA423_07415	UDA_1185c
		fadE5	orf00179	K60_002660	JTY_0251	BN45_10268	MIP_07295	JDM601_0229	Rv0244c	MRGA423_01570	UDA_0244c
		fmt	-	-	-	-	-	JDM601_2197	-	-	-
		gap-like	-	-	-	-	-	-	-	-	-
		gap	-	-	-	-	MIP_04098	-	-	-	-
		gtf1	orf00910	K60_016250	JTY_1553	BN45_30633	MIP_04621	-	Rv1526c	-	UDA_1526c
		gtf2	orf00912	K60_016230	JTY_1551	BN45_30631	MIP_04614	-	Rv1524	-	UDA_1524
		gtf3	-	-	-	-	-	-	-	-	-
		mbtH	-	-	-	-	MIP_04580	-	-	-	-
		mmpL10	orf01648	K60_012750	JTY_1218	BN45_30245	MIP_02564	-	Rv1183	-	UDA_1183
		mmpL4a	-	K60_004740	JTY_0459	BN45_10494	MIP_04584	-	-	-	-
		mmpL4b	-	-	-	-	MIP_04586	-	-	-	-
		mmpS4	orf00829; orf03422	K60_004750	JTY_0460	BN45_10495	MIP_04582	JDM601_4018	Rv0451c	MRGA423_02840	UDA_0451c
		mps1	orf03217	K60_001130	JTY_0105	BN45_10117	MIP_04579	-	Rv0101	MRGA423_16205	UDA_0101
		mps2	-	-	-	-	MIP_04574	-	-	-	-
		papA3	orf01647	K60_012740	JTY_1217	BN45_30244	MIP_02565	-	Rv1182	-	UDA_1182
		pe	orf01649	K60_012760	JTY_1219	BN45_30246	MIP_02563	-	Rv1184c	MRGA423_07410	UDA_1184c
		pks	-	-	-	-	-	-	-	-	-
		rmlA	orf02588	K60_003540	JTY_0343	BN45_10365	MIP_07147	JDM601_0327	Rv0334	MRGA423_02105	UDA_0334
		rmlB	-	-	-	-	MIP_04625	-	-	-	-
		rmt2	-	-	-	-	-	-	-	-	-
		rmt3	-	-	-	-	MIP_04617	-	-	-	-
		rmt4	-	-	-	-	MIP_04624	-	-	-	-
	Heparin-binding hemagglutinin	hbhA	orf00803	K60_005020	JTY_0486	BN45_10524	MIP_06922	JDM601_0463	Rv0475	MRGA423_02995	UDA_0475
	Laminin-binding protein LBP21/Hlp	Undetermined	-	-	-	-	-	-		-	-
	Lipoprotein	lprG	orf00034	K60_015140	JTY_1447	BN45_30503	MIP_04823	JDM601_2287	Rv1411c	MRGA423_08845	UDA_1411c
	Methyltransferase	mmaA4	orf03372	K60_006840	JTY_0661	BN45_10736	MIP_06697	JDM601_0665	Rv0642c	MRGA423_04010	UDA_0642c
	Mycolic acid trans-cyclopropane synthetase	cmaA2	orf03175	K60_005330	JTY_0516	BN45_10557	MIP_06885	JDM601_2029	Rv0503c	MRGA423_03150	UDA_0503c
	MymA operon	adhD	orf01258	K60_032020	JTY_3106	BN45_60074	-	JDM601_2351	Rv3086	MRGA423_19230	UDA_3086
		chp	orf01257	K60_032030	JTY_3107	BN45_60075	-	-	Rv3087	MRGA423_19235	UDA_3087
		fadD13	orf01255	K60_032050	JTY_3109	BN45_60077	-	JDM601_0372	Rv3089	-	UDA_3089
		lipR	orf01260	K60_032000	JTY_3104	BN45_60072	-	-	Rv3084	MRGA423_19220	UDA_3084
		mymA	orf01261	K60_031990	JTY_3103	BN45_60071	-	-	Rv3083	MRGA423_19215	UDA_3083
		sadH	orf01259	K60_032010	JTY_3105	BN45_60073	-	-	Rv3085	MRGA423_19225	UDA_3085
		tgs4	orf01256	K60_032040	JTY_3108	BN45_60076	-	-	Rv3088	MRGA423_19240	UDA_3088
	PDIM (phthiocerol dimycocerosate) and PGL (phenolic glycolipid) biosynthesis and transport	Undetermined	orf01351	K60_030630	JTY_2973	BN45_51370	MIP_04594	-	Rv2957	MRGA423_18370	UDA_2957
		Undetermined	-	-	-	BN45_51371	-	-	Rv2958c	-	UDA_2958c
		Undetermined	orf01344	K60_030700	JTY_2978	BN45_51375	-	-	Rv2962c	MRGA423_18405	UDA_2962c
		Undetermined	orf01356	K60_030580	JTY_2968	BN45_51365	-	-	Rv2952	MRGA423_18340	UDA_2952
		Undetermined	orf01346	K60_030670	JTY_2975	BN45_51372	-	-	Rv2959c	MRGA423_18395	UDA_2959c
		Undetermined	-	K60_030550	JTY_2965	BN45_51360	-	-	Rv2949c	MRGA423_18320	UDA_2949c
		Undetermined	orf01358	K60_030570	JTY_2967	BN45_51363	MIP_07165	-	Rv2951c	MRGA423_18335	UDA_2951c
		Undetermined	orf01355	K60_030590	JTY_2969	BN45_51366	-	-	Rv2953	MRGA423_18345	UDA_2953
		Undetermined	orf01354	K60_030600	JTY_2970	BN45_51367	-	-	Rv2954c	MRGA423_18350	UDA_2954c
		Undetermined	orf01353	K60_030610	JTY_2971	BN45_51368	-	-	Rv2955c	MRGA423_18360	UDA_2955c
		Undetermined	orf01352	K60_030620	JTY_2972	BN45_51369	-	-	Rv2956	MRGA423_18365	UDA_2956
		ddrA	orf01374	K60_030410	JTY_2953	BN45_51348	MIP_04588	-	Rv2936	MRGA423_18205	UDA_2936
		ddrB	orf01373	K60_030420	JTY_2954	BN45_51349	MIP_04589	-	Rv2937	MRGA423_18210	UDA_2937
		drrC	orf01372	K60_030430	JTY_2955	BN45_51350	-	-	Rv2938	MRGA423_18215	UDA_2938
		fadD22	orf01361	K60_030540	JTY_2964	BN45_51359	-	-	Rv2948c	MRGA423_18315	UDA_2948c
		fadD26	orf03878	K60_030350	JTY_2947	BN45_51342	-	JDM601_2216	Rv2930	MRGA423_18140	UDA_2930
		fadD28	orf01369	K60_030460	JTY_2958	BN45_51353	MIP_03280	JDM601_2582	Rv2941	-	UDA_2941
		fadD29	orf01359	K60_030560	JTY_2966	BN45_51361	-	-	Rv2950c	-	UDA_2950c
		lppx	orf01363	K60_030520	JTY_2962	BN45_51356	-	-	Rv2945c	MRGA423_18290	UDA_2945c
		mas	orf01370	K60_030450	JTY_2957	BN45_51352	-	-	Rv2940c	-	UDA_2940c
		mmpL7	orf01368	K60_030470	JTY_2959	BN45_51354	-	-	Rv2942	-	UDA_2942
		papA5	orf01371	K60_030440	JTY_2956	BN45_51351	-	JDM601_2209	Rv2939	-	UDA_2939
		pks15/1	orf01362; orf03857	K60_030530	JTY_2963	BN45_51358	-	-	-	-	-
		pks15	-	-	-	-	-	-	Rv2947c	MRGA423_18305	UDA_2947c
		pks1	-	-	-	-	-	-	Rv2946c	MRGA423_18300	UDA_2946c
		ppsA	orf03940	K60_030360	JTY_2948	BN45_51343	-	JDM601_2214	Rv2931	MRGA423_18145	UDA_2931
		ppsB	orf03965	K60_030370	JTY_2949	BN45_51344	-	-	Rv2932	-	UDA_2932
		ppsC	orf01377	K60_030380	JTY_2950	BN45_51345	-	-	Rv2933	-	UDA_2933
		ppsD	orf01376	K60_030390	JTY_2951	BN45_51346	-	JDM601_2212; JDM601_2213	Rv2934	-	UDA_2934
		ppsE	orf01375	K60_030400	JTY_2952	BN45_51347	-	JDM601_2211	Rv2935	MRGA423_18200	UDA_2935
		tesA	orf03879	K60_030330	JTY_2945	BN45_51340	-	JDM601_2218	Rv2928	MRGA423_18130	UDA_2928
	Potassium/proton antiporter	kefB	orf01555	K60_033650	JTY_3261	BN45_60265	-	-	Rv3236c	MRGA423_20285	UDA_3236c
	Proximal cyclopropane synthase of alpha mycolates	pcaA	orf00809	K60_004960	JTY_0480	BN45_10519	MIP_06929	JDM601_0452	Rv0470c	MRGA423_02960	UDA_0470c
	Sulfolipid-1 biosynthesis and transport	mmpL8	orf01524	K60_039670	JTY_3888	BN45_110185	-	-	Rv3823c	MRGA423_24120	UDA_3823c
		papA1	orf01523	K60_039680	JTY_3889	BN45_110186	-	-	Rv3824c	MRGA423_24125	UDA_3824c
		papA2	orf01528	K60_039630	JTY_3884	BN45_110182	-	-	Rv3820c	MRGA423_24105	UDA_3820c
		pks2	orf01522	K60_039690	JTY_3890	BN45_110187	-	-	Rv3825c	-	UDA_3825c
		stf0	orf03285	K60_003170	JTY_0305	BN45_10328	MIP_02867	-	Rv0295c	MRGA423_01900	UDA_0295c
	Trehalose-recycling ABC transporter	chp1	orf01526	K60_039660	JTY_3887	BN45_110184	-	-	Rv3822	MRGA423_24115	UDA_3822
		fad23	-	K60_039700	JTY_3891	BN45_110188	-	-	Rv3826	-	UDA_3826
		icl2	orf03512	K60_020080	JTY_1938	BN45_50186	MIP_03653	JDM601_2004	Rv1915; Rv1916	MRGA423_11930	UDA_1915; UDA_1916
		lpqY	orf03721	K60_013260	JTY_1270	BN45_30298	MIP_02032	JDM601_1206	Rv1235	MRGA423_07700	UDA_1235
		sap	orf01527	K60_039640	JTY_3885	BN45_110183	MIP_01971	-	Rv3821	MRGA423_24110	UDA_3821
		sugA	orf03722	K60_013270	JTY_1271	BN45_30299	MIP_02033	JDM601_1207	Rv1236	MRGA423_14395	UDA_1236
		sugB	orf03723	K60_013280	JTY_1272	BN45_30300	MIP_02035	JDM601_1208	Rv1237	MRGA423_07715	UDA_1237
		sugC	orf03724	K60_013290	JTY_1273	BN45_30301	MIP_02036	JDM601_1209	Rv1238	MRGA423_07720	UDA_1238
Copper uptake	Copper exporter	ctpV	orf00574	K60_010390	JTY_0994	BN45_20278	MIP_04125	-	Rv0969	MRGA423_06065	UDA_0969
Iron uptake	ABC transporter	irtA	orf00704	K60_014470	JTY_1384	BN45_30432	MIP_02245	JDM601_1535	Rv1348	MRGA423_08440	UDA_1348
		irtB	orf00703	K60_014480	JTY_1385	BN45_30433	MIP_02248	JDM601_1536	Rv1349	MRGA423_08445	UDA_1349
	Exochelin (smegmatis)	Undetermined	-	-	-	-	-	-	-	-	-
		Undetermined	-	-	-	-	-	-	-	-	-
		exiT	-	-	-	-	-	-	-	-	-
		fxbA	-	-	-	-	-	-	-	-	-
		fxbBC	-	-	-	-	-	-	-	-	-
		fxuA	-	-	-	-	-	-	-	-	-
		fxuB	-	-	-	-	-	-	-	-	-
		fxuC	-	-	-	-	-	-	-	-	-
		fxuD	-	-	-	-	-	-	-	-	-
	Heme uptake	Undetermined	orf00136	K60_002240	JTY_0209	BN45_10225	MIP_07413	JDM601_0977	Rv0203	-	UDA_0203
		mmpL11	orf00135	K60_002230	JTY_0208	BN45_10224	MIP_07415	JDM601_0165	Rv0202c	-	UDA_0202c
		mmpL3	orf00139	K60_002270	JTY_0212	BN45_10228	MIP_07406	JDM601_0168	Rv0206c	MRGA423_01320	UDA_0206c
	Iron-dependent regulator	ideR	orf01141	K60_028030	JTY_2718	BN45_51091	MIP_05168	JDM601_2453	Rv2711	MRGA423_16850	UDA_2711
	Mycobactin	Undetermined	orf00708	K60_014430	JTY_1380	BN45_30427	MIP_03949	JDM601_1531	Rv1344	MRGA423_08415	UDA_1344
		fadD33	orf00707	K60_014440	JTY_1381	BN45_30428	MIP_03946	JDM601_1532	Rv1345	-	UDA_1345
		fadE14	orf00706	K60_014450	JTY_1382	BN45_30429	MIP_03944	JDM601_1534	Rv1346	MRGA423_08430	UDA_1346
		mbtA	orf01851	K60_024700	JTY_2392	BN45_50754	MIP_02802	JDM601_1528	Rv2384	-	UDA_2384
		mbtB	orf01850	K60_024690	JTY_2391	BN45_50753	MIP_02804	JDM601_1529	Rv2383c	-	UDA_2383c
		mbtC	orf01849	K60_024680	JTY_2390	BN45_50752	MIP_02806	JDM601_1540	Rv2382c	-	UDA_2382c
		mbtD	orf01848	K60_024670	JTY_2389	BN45_50751	MIP_02808	JDM601_1541	Rv2381c	-	UDA_2381c
		mbtE	orf01847	K60_024660	JTY_2388	BN45_50750	MIP_02810	JDM601_1542	Rv2380c	-	UDA_2380c
		mbtF	orf01846	K60_024650	JTY_2387	BN45_50749	MIP_02813	JDM601_1543	Rv2379c	MRGA423_14790	UDA_2379c
		mbtG	orf01845	K60_024640	JTY_2386	BN45_50748	MIP_02814	JDM601_1544	Rv2378c	MRGA423_14785	UDA_2378c
		mbtH	orf01844	K60_024630	JTY_2385	BN45_50747	-	JDM601_1545	Rv2377c	MRGA423_14780	UDA_2377c
		mbtI	orf01853	K60_024720	JTY_2394	BN45_50756	MIP_02618	-	Rv2386c	-	UDA_2386c
		mbtJ	orf01852	K60_024710	JTY_2393	BN45_50755	MIP_02624	JDM601_1606	Rv2385	MRGA423_14850	UDA_2385
		mbtK	orf00705	K60_014460	JTY_1383	BN45_30430	MIP_03942	JDM601_1533	Rv1347c	MRGA423_08435	UDA_1347c
Lipid and fatty acid metabolism	FAS-II	kasB	orf00301	K60_023310	JTY_2257	BN45_50578	MIP_03076	JDM601_1649; JDM601_2027	Rv2246	MRGA423_13985	UDA_2246
	Isocitrate lyase	icl	orf00812	K60_004930	JTY_0477	BN45_10516	MIP_06933	JDM601_0458	Rv0467	MRGA423_02950	UDA_0467
	Lipase	lipF	orf02852	K60_036220	JTY_3551	BN45_70149	-	-	Rv3487c	MRGA423_21960	UDA_3487c
	Lipid phosphatase	sapM	orf02540	K60_034400	JTY_3335	BN45_60349	MIP_06257	-	Rv3310	MRGA423_20790	UDA_3310
	Pantothenate synthesis	panC	orf03587	K60_037400	JTY_3667	BN45_100115	MIP_00889	JDM601_3891	Rv3602c	MRGA423_22765	UDA_3602c
		panD	orf03588	K60_037390	JTY_3666	BN45_100114	MIP_00890	JDM601_3890	Rv3601c	MRGA423_22760	UDA_3601c
	Phospholipases C	plcA	orf03740	-	-	BN45_50714	-	-	Rv2351c	MRGA423_14620	UDA_2351c
		plcB	-	-	-	BN45_50713	-	-	Rv2350c	MRGA423_14615	UDA_2350c
		plcC	-	-	-	BN45_50712	-	-	Rv2349c	MRGA423_14610	UDA_2349c
		plcD	-	K60_018450	JTY_1769	BN45_50007	-	-	Rv1755c	MRGA423_11000	-
Magnesium uptake	Magnesium transport	mgtC	orf03663	K60_018960	JTY_1829	BN45_50070	MIP_03899	JDM601_1909	Rv1811	MRGA423_11330	UDA_1811
Mammalian cell entry (mce) operons	Mce1	mce1A	orf00101	K60_001880	JTY_0175	BN45_10190	MIP_07469	JDM601_0122	Rv0169	MRGA423_01100	UDA_0169
		mce1B	orf00102	K60_001890	JTY_0176	BN45_10191	MIP_07467	JDM601_0123	Rv0170	MRGA423_01110	UDA_0170
		mce1C	orf00103	K60_001900	JTY_0177	BN45_10192	MIP_07464	JDM601_0124	Rv0171	MRGA423_01115	UDA_0171
		mce1D	orf00104	K60_001910	JTY_0178	BN45_10193	MIP_07463	JDM601_0125	Rv0172	MRGA423_01120	UDA_0172
		mce1E	orf00105	K60_001920	JTY_0179	BN45_10194	MIP_07460	JDM601_0126	Rv0173	MRGA423_01125	UDA_0173
		mce1F	orf00106	K60_001930	JTY_0180	BN45_10195	MIP_07458	JDM601_0127	Rv0174	MRGA423_01130	UDA_0174
	Mce2	mce2A	orf02015	K60_006260	JTY_0604	BN45_10662	-	-	Rv0589	MRGA423_03680	UDA_0589
		mce2B	orf02014	K60_006270	JTY_0605	BN45_10663	-	-	Rv0590	MRGA423_03685	UDA_0590
		mce2C	orf02013	K60_006280	JTY_0606	BN45_10664	-	-	Rv0591	MRGA423_03695	UDA_0591
		mce2D	orf02012	K60_006290	JTY_0607	BN45_10665	-	-	Rv0592	MRGA423_03700	UDA_0592
		mce2E	orf02011	K60_006300	JTY_0608	BN45_10666	-	-	Rv0593	MRGA423_03705	UDA_0593
		mce2F	orf02010	K60_006310	JTY_0609	BN45_10667	-	-	Rv0594	MRGA423_03710	UDA_0594
	Mce3	mce3A	-	-	-	BN45_50231	-	-	Rv1966	MRGA423_12215	UDA_1966
		mce3B	-	-	-	BN45_50232	-	-	Rv1967	MRGA423_12220	UDA_1967
		mce3C	-	-	-	BN45_50233	-	-	Rv1968	-	UDA_1968
		mce3D	-	-	-	BN45_50234	-	-	Rv1969	MRGA423_12235	UDA_1969
		mce3E	-	-	-	BN45_50235	-	-	Rv1970	MRGA423_12240	UDA_1970
		mce3F	-	-	-	BN45_50236	-	-	Rv1971	MRGA423_12245	UDA_1971
	Mce4	mce4A	orf02864	K60_036340	JTY_3563	BN45_70163	MIP_01033	JDM601_3630	Rv3499c	MRGA423_22035	UDA_3499c
		mce4B	orf02863	K60_036330	JTY_3562	BN45_70162	MIP_01034	JDM601_3629	Rv3498c	-	UDA_3498c
		mce4C	orf02862	K60_036320	JTY_3561	BN45_70161	MIP_01036	JDM601_3628	Rv3497c	MRGA423_22020	UDA_3497c
		mce4D	orf02861	K60_036310	JTY_3560	BN45_70160	MIP_01037	JDM601_3627	Rv3496c	-	UDA_3496c
		mce4E	orf02860	K60_036300	JTY_3559	BN45_70159	MIP_01039	JDM601_3626	Rv3495c	-	UDA_3495c
		mce4F	orf02859	K60_036290	JTY_3558	BN45_70158	MIP_01040	JDM601_3625	Rv3494c	MRGA423_21995	UDA_3494c
	Mce5	mce5A	-	-	-	-	MIP_03301	JDM601_0140	-	-	-
		mce5B	-	-	-	-	MIP_03299	JDM601_0139	-	-	-
		mce5C	-	-	-	-	MIP_03296	JDM601_0138	-	-	-
		mce5D	-	-	-	-	MIP_03295	JDM601_0137	-	-	-
		mce5E	-	-	-	-	MIP_03294	JDM601_0136	-	-	-
		mce5F	-	-	-	-	MIP_03293	JDM601_0135	-	-	-
	Mce6	mce6A	-	-	-	-	-	-	-	-	-
		mce6B	-	-	-	-	-	-	-	-	-
		mce6C	-	-	-	-	-	-	-	-	-
		mce6D	-	-	-	-	-	-	-	-	-
		mce6E	-	-	-	-	-	-	-	-	-
		mce6F	-	-	-	-	-	-	-	-	-
	Mce7	mce7A	-	-	-	-	MIP_01385	-	-	-	-
		mce7B	-	-	-	-	MIP_01386	-	-	-	-
		mce7C	-	-	-	-	MIP_01387	-	-	-	-
		mce7D	-	-	-	-	MIP_01388	-	-	-	-
		mce7E	-	-	-	-	MIP_01389	-	-	-	-
		mce7F	-	-	-	-	MIP_01390	-	-	-	-
	Mce8	mce8A	-	-	-	-	-	-	-	-	-
		mce8B	-	-	-	-	-	-	-	-	-
		mce8C	-	-	-	-	-	-	-	-	-
		mce8D	-	-	-	-	-	-	-	-	-
		mce8E	-	-	-	-	-	-	-	-	-
		mce8F	-	-	-	-	-	-	-	-	-
	Mce9	mce9A	-	-	-	-	MIP_00364	-	-	-	-
		mce9B	-	-	-	-	MIP_00366	-	-	-	-
		mce9C	-	-	-	-	MIP_00368	-	-	-	-
		mce9D	-	-	-	-	MIP_00369	-	-	-	-
		mce9E	-	-	-	-	MIP_00370	-	-	-	-
		mce9F	-	-	-	-	MIP_00371	-	-	-	-
Manganese uptake	P(1)-type Mn2+ transporting ATPase	ctpC	orf01591	K60_034000	JTY_3295	BN45_60302	MIP_06163	JDM601_3021	Rv3270	-	UDA_3270
Phagosome arresting	Nucleoside diphosphate kinase	ndk	orf00360	K60_025410	JTY_2459	BN45_50824	MIP_02524	JDM601_1462	Rv2445c	MRGA423_15240	UDA_2445c
	PE family protein	PE_PGRS30	-	K60_017360	JTY_1665	BN45_40124	-	-	Rv1651c	-	UDA_1651c
	Tyrosine phosphatase	ptpA	orf00314	K60_023180	JTY_2245	BN45_50565	MIP_03101	JDM601_1662	Rv2234	MRGA423_13910	UDA_2234
Protease	Proteasome-associated proteins	mpa	orf02136	K60_021950	JTY_2126	BN45_50436	MIP_03317	JDM601_1786	Rv2115c	MRGA423_13155	UDA_2115c
		pafA	orf03790	K60_021790	JTY_2111	BN45_50418	MIP_03326	JDM601_2120	Rv2097c	-	UDA_2097c
	Zn++ metallophrotease	zmp1	orf00131	K60_002190	JTY_0204	BN45_10220	MIP_07421	JDM601_0161	Rv0198c	MRGA423_01275	UDA_0198c
Regulation	(p)ppGpp synthesis and hydrolysis	relA	orf01680	K60_026860	JTY_2600	BN45_50974	MIP_04957	JDM601_2370	Rv2583c	-	UDA_2583c
	DevR/S	devR/dosR	orf02808	K60_032510	JTY_3151	BN45_60137	MIP_07748	JDM601_2978	Rv3133c	MRGA423_19535	UDA_3133c
		devS	-	K60_032500	JTY_3150	BN45_60136	-	JDM601_2979	Rv3132c	MRGA423_19530	UDA_3132c
	MosR	mosR	orf01428	K60_003680	JTY_0357	-	-	-	Rv0348	MRGA423_02180	UDA_0348
	MprA/B	mprA	orf01500	K60_010510	JTY_1008	BN45_30008	MIP_01594	JDM601_0932	Rv0981	MRGA423_06135	UDA_0981
		mprB	orf01499	K60_010520	JTY_1009	BN45_30009	MIP_01596	JDM601_0933	Rv0982	MRGA423_06140	UDA_0982
	PhoP/R	phoP	orf02257	K60_008100	JTY_0779	BN45_20026	MIP_01073	JDM601_3614	Rv0757	-	UDA_0757
		phoR	orf02258	K60_008110	JTY_0780	BN45_20027	MIP_01074	JDM601_3613	Rv0758	MRGA423_04745	UDA_0758
	PrrA/B	prrA	orf00500	K60_009640	JTY_0925	BN45_20196	MIP_01496	JDM601_0823	Rv0903c	-	UDA_0903c
		prrB	orf00499	K60_009630	JTY_0924	BN45_20195	MIP_01493	JDM601_0822	Rv0902c	MRGA423_05650	UDA_0902c
	RegX3	regX3	orf03160	K60_005180	JTY_0502	BN45_10542	MIP_06899	JDM601_0479	Rv0491	MRGA423_03080	UDA_0491
	SenX3	senX3	orf03987	K60_005170	JTY_0501	BN45_10541	MIP_06901	JDM601_0478	Rv0490	MRGA423_03075	UDA_0490
	Sigma A	sigA/rpoV	orf01148	K60_027950	JTY_2710	BN45_51083	MIP_05159	JDM601_2444	Rv2703	MRGA423_16815	UDA_2703
	Sigma D	sigD	orf03348	-	-	-	-	-	Rv3414c	-	-
	Sigma E	sigE	orf03007	K60_013110	JTY_1256	BN45_30284	MIP_02019	JDM601_1195	Rv1221	MRGA423_07605	UDA_1221
	Sigma F	sigF	orf01607	K60_034160	JTY_3311	BN45_60324	MIP_06210	JDM601_3105	Rv3286c	MRGA423_20600	-
	Sigma H	sigH	orf02355	K60_041180	JTY_3246	BN45_60251	MIP_06077	JDM601_2937	Rv3223c	MRGA423_20195	UDA_3223c
	Sigma L	sigL	orf00983	K60_007830	JTY_0755	BN45_10842	MIP_06489	JDM601_1766	Rv0735	MRGA423_04565	UDA_0735
	Sigma M	sigM	orf02250	K60_040580	JTY_3970	BN45_110289	MIP_07776	JDM601_4335	Rv3911	MRGA423_24685	UDA_3911
	WhiB3	whiB3	-	K60_035540	JTY_3486	BN45_70061	MIP_06376	JDM601_3227	Rv3416	MRGA423_21510	UDA_3416
Secreted proteins	19-kD protein	lpqH	orf02166	K60_039020	JTY_3824	BN45_110121	MIP_00607	-	Rv3763	MRGA423_23715	UDA_2416c
	Alpha-crystallin	hspX	orf02642	K60_021100	JTY_2045	BN45_50326	-	-	Rv2031c	MRGA423_12630	UDA_1886c
	Antigen 85 complex	fbpA	orf01546	K60_039460	JTY_3868	BN45_110165	MIP_00529	JDM601_4122	Rv3804c	MRGA423_24000	UDA_3763
		fbpB	orf00450	K60_019750	JTY_1907	BN45_50153	MIP_04035	JDM601_1973	Rv1886c	MRGA423_11765	UDA_2031c
		ctpC	orf00055	K60_001440	JTY_0133	BN45_10146	MIP_07586	JDM601_4182	Rv0129c	MRGA423_00845	UDA_3804c
	Enhanced intracellular survival protein	eis	orf03091	K60_025070	JTY_2426	BN45_50792	MIP_02430	JDM601_1496	Rv2416c	-	UDA_0410c
	Protein kinase G	pknG	orf00871	K60_004330	JTY_0419	BN45_10448	MIP_07062	JDM601_0381	Rv0410c	-	UDA_0129c
Secretion system	Accessory secretion factor	secA2	orf03157	K60_019070	JTY_1840	BN45_50084	MIP_03910	JDM601_1916	Rv1821	-	UDA_1821
	ESX-1 (T7SS)	PE35	-	-	-	BN45_110249	-	-	Rv3872	MRGA423_24430	UDA_3872
		PPE68	-	-	-	BN45_110250	-	-	Rv3873	MRGA423_24435	UDA_3873
		eccA1	orf03824	K60_040180	JTY_3933	BN45_110245	-	-	Rv3868	-	UDA_3868
		eccB1	orf03825	K60_040190	JTY_3934	BN45_110246	-	-	Rv3869	MRGA423_24410	UDA_3869
		eccCa1	orf03826	K60_040200	JTY_3935	BN45_110247	-	-	Rv3870	MRGA423_24415	UDA_3870
		eccCb1	orf03827	K60_040220	JTY_3936	BN45_110248	-	-	Rv3871	-	UDA_3871
		eccD1	-	-	-	BN45_110256	-	-	Rv3877	-	UDA_3877
		eccE1	orf02219	K60_040260	JTY_3939	BN45_110261	-	-	Rv3882c	MRGA423_24510	UDA_3882c
		espA	orf02777	K60_037540	JTY_3681	BN45_100126	-	-	Rv3616c	MRGA423_22825	UDA_3616c
		espB	orf03829	K60_040250	JTY_3938	BN45_110260	-	-	Rv3881c	MRGA423_24505	UDA_3881c
		espC	orf02778	K60_037530	JTY_3680	BN45_100125	-	-	Rv3615c	MRGA423_22820	UDA_3615c
		espD	orf02779	K60_037520	JTY_3679	BN45_100124	-	-	Rv3614c	MRGA423_22815	UDA_3614c
		espE	orf03820	K60_040140	JTY_3929	BN45_110241	-	-	Rv3864	MRGA423_24380	UDA_3864
		espF	orf03821	K60_040150	JTY_3930	BN45_110242	-	-	Rv3865	MRGA423_24385	UDA_3865
		espG1	orf03822	K60_040160	JTY_3931	BN45_110243	-	-	Rv3866	MRGA423_24390	UDA_3866
		espH	orf03823	K60_040170	JTY_3932	BN45_110244	-	-	Rv3867	MRGA423_24395	UDA_3867
		espI	-	-	-	BN45_110255	-	-	Rv3876	MRGA423_24460	UDA_3876
		espJ	-	-	-	BN45_110257	-	-	Rv3878	MRGA423_24475	UDA_3878
		espK	-	-	-	BN45_110258	-	-	Rv3879c	-	UDA_3879c
		espL	orf03828	K60_040240	JTY_3937	BN45_110259	-	-	Rv3880c	MRGA423_24500	UDA_3880c
		espR	orf03394	K60_039980	JTY_3914	BN45_110223	MIP_00480	JDM601_4161	Rv3849	MRGA423_24305	UDA_3849
		esxA	-	-	-	BN45_110252	-	-	Rv3875	MRGA423_24445	UDA_3875
		esxB	-	-	-	BN45_110251	-	-	Rv3874	MRGA423_24440	UDA_3874
		mycP1	orf02220	K60_040270	JTY_3940	BN45_110262	-	-	Rv3883c	MRGA423_24515	UDA_3883c
	ESX-2 (T7SS)	Undetermined	orf02225	K60_040320	JTY_3945	BN45_110267	MIP_00441	JDM601_0051	Rv3888c	MRGA423_24550	UDA_3888c
		PE36	orf02230	K60_040380	JTY_3951	BN45_110272	MIP_00435	JDM601_0056	Rv3893c	MRGA423_24580	UDA_3893c
		PPE69	orf02229	K60_040370	JTY_3950	BN45_110271	MIP_00436	JDM601_0055	Rv3892c	-	UDA_3892c
		eccA2	orf02221	K60_040280	JTY_3941	BN45_110263	MIP_00449	JDM601_0047	Rv3884c	MRGA423_24520	UDA_3884c
		eccB2	orf02234	K60_040420	JTY_3954	BN45_110274	MIP_07757	JDM601_0058	Rv3895c	MRGA423_24595	UDA_3895c
		eccC2	orf02232; orf02233	K60_040410	JTY_3953	BN45_110273	MIP_07754	JDM601_0057	Rv3894c	-	UDA_3894c
		eccD2	orf02224	K60_040310	JTY_3944	BN45_110266	MIP_00442	JDM601_0050	Rv3887c	MRGA423_24545	UDA_3887c
		eccE2	orf02222	K60_040290	JTY_3942	BN45_110264	MIP_00446	JDM601_0048	Rv3885c	-	UDA_3885c
		espG2	orf02226	K60_040340	JTY_3947	BN45_110268	MIP_00440	JDM601_0052	Rv3889c	MRGA423_24555	UDA_3889c
		esxC	orf02227	K60_040350	JTY_3948	BN45_110269	MIP_00438	JDM601_0053	Rv3890c	MRGA423_24560	UDA_3890c
		esxD	orf02228	K60_040360	JTY_3949	BN45_110270	MIP_00437	JDM601_0054	Rv3891c	MRGA423_24565	UDA_3891c
		mycP2	orf02223	K60_040300	JTY_3943	BN45_110265	MIP_00444	JDM601_0049	Rv3886c	-	UDA_3886c
	ESX-3 (T7SS)	PE5	orf03275; orf04039	K60_003070	JTY_0295	BN45_10318	MIP_07225	JDM601_0293	Rv0285	MRGA423_01845	UDA_0285
		PPE4	orf03276	K60_003080	JTY_0296	BN45_10319	MIP_07223	JDM601_0294	Rv0286	MRGA423_01850	UDA_0286
		eccA3	orf03272	K60_003040	JTY_0292	BN45_10315	MIP_07233	JDM601_0290	Rv0282	MRGA423_01820	UDA_0282
		eccB3	orf03273	K60_003050	JTY_0293	BN45_10316	MIP_07230	JDM601_0291	Rv0283	MRGA423_01825	UDA_0283
		eccC3	orf03274	K60_003060	JTY_0294	BN45_10317	MIP_07228	JDM601_0292	Rv0284	-	UDA_0284
		eccD3	orf03280	K60_003120	JTY_0300	BN45_10323	MIP_07217	JDM601_0298	Rv0290	-	UDA_0290
		eccE3	orf03282	K60_003140	JTY_0302	BN45_10325	MIP_07214	JDM601_0300	Rv0292	MRGA423_01885	UDA_0292
		espG3	orf03279	K60_003110	JTY_0299	BN45_10322	MIP_07220	JDM601_0297	Rv0289	MRGA423_01865	UDA_0289
		esxG	orf03277	K60_003090	JTY_0297	BN45_10320	MIP_07222	JDM601_0287	Rv0287	MRGA423_01855	UDA_0287
		esxH	orf03278	K60_003100	JTY_0298	BN45_10321	MIP_07221	JDM601_0288	Rv0288	MRGA423_01860	UDA_0288
		mycP3	orf03281	K60_003130	JTY_0301	BN45_10324	MIP_07216	JDM601_0299	Rv0291	MRGA423_01880	UDA_0291
	ESX-4 (T7SS)	Undetermined	orf02919	K60_035830	JTY_3512	BN45_70103	MIP_06428	JDM601_3272	Rv3446c	MRGA423_21715	UDA_3446c
		eccB4	orf02924	K60_035870	JTY_3516	BN45_70107	MIP_06435	-	Rv3450c	-	UDA_3450c
		eccC4	orf02921	K60_035840	JTY_3513	BN45_70104	MIP_06431	JDM601_3273	Rv3447c	-	UDA_3447c
		eccD4	orf02922	K60_035850	JTY_3514	BN45_70105	MIP_06432	JDM601_3274	Rv3448	MRGA423_21735	UDA_3448
		esxT	orf02917	K60_035810	JTY_3510	BN45_70101	MIP_06426	JDM601_3270	Rv3444c	MRGA423_21705	UDA_3444c
		esxU	orf02918	K60_035820	JTY_3511	BN45_70102	MIP_06427	JDM601_3271	Rv3445c	MRGA423_21710	UDA_3445c
		mycP4	orf02923	K60_035860	JTY_3515	BN45_70106	MIP_06433	JDM601_3275	Rv3449	MRGA423_21740	UDA_3449
	ESX-5 (T7SS)	Undetermined	orf03595	K60_018790	JTY_1810	BN45_50048	MIP_03872	JDM601_1897	Rv1794	MRGA423_11245	UDA_1794
		Undetermined	orf03189	K60_018710	JTY_1802	BN45_50042	MIP_03857	-	Rv1786	MRGA423_11205	UDA_1786
		PE18	orf03992	K60_018730	JTY_1804	-	MIP_03861	JDM601_1894	Rv1788	MRGA423_11215	UDA_1788
		PE19	orf00582; orf03187	K60_018760	JTY_1807	BN45_50045	MIP_03868	-	Rv1791	MRGA423_11230	UDA_1791
		PPE25	-	K60_018720	JTY_1803	BN45_50043	MIP_03860	-	Rv1787	MRGA423_11210	UDA_1787
		PPE26	orf03991	K60_018740	JTY_1805	-	MIP_03867	-	Rv1789	MRGA423_11220	-
		PPE27	orf03188	K60_018750	JTY_1806	-	MIP_03865	-	Rv1790	MRGA423_11225	-
		PPE41	orf00345	K60_025240	JTY_2443	BN45_50809	-	-	Rv2430c	MRGA423_15150	UDA_2430c
		cyp143	orf03190	K60_018700	JTY_1801	BN45_50041	MIP_03858	-	Rv1785c	MRGA423_11200	UDA_1785c
		eccA5	orf03599	K60_018830	JTY_1814	BN45_50052	MIP_03881	JDM601_1901	Rv1798	MRGA423_11265	UDA_1798
		eccB5	orf03192	K60_018680	JTY_1799	BN45_50039	MIP_03854	JDM601_1892	Rv1782	MRGA423_11190	UDA_1782
		eccCa5	orf03191	-	-	-	-	-	Rv1783	-	UDA_1783
		eccCb5	-	K60_018690	JTY_1800	BN45_50040	MIP_03856	JDM601_1893	Rv1784	MRGA423_11195	UDA_1784
		eccD5	orf03596	K60_018800	JTY_1811	BN45_50049	MIP_03874	JDM601_1898	Rv1795	MRGA423_11250	UDA_1795
		eccE5	orf03598	K60_018820	JTY_1813	BN45_50051	MIP_03879	JDM601_1900	Rv1797	MRGA423_11260	UDA_1797
		esxM	-	K60_018770	JTY_1808	BN45_50046	MIP_03870	-	Rv1792*	MRGA423_11235	UDA_1038c
		esxN	orf03594	K60_018780	JTY_1809	BN45_50047	MIP_03871	JDM601_1896	Rv1793	MRGA423_11240	UDA_1793
		mycP5	orf03597	K60_018810	JTY_1812	BN45_50050	MIP_03876	JDM601_1899	Rv1796	MRGA423_11255	UDA_1796
Stress adaptation	AhpC	ahpC	orf00343	K60_025220	JTY_2441	BN45_50807	MIP_04004	JDM601_1963	Rv2428	MRGA423_15140	UDA_2428
	Catalase-peroxidase	katG	orf03505	K60_020010	JTY_1931	BN45_50178	MIP_03589	-	Rv1908c	-	UDA_1908c
	Cu	sodC	orf00848	K60_004560	JTY_0441	BN45_10472	MIP_07003	JDM601_0406	Rv0432	MRGA423_02720	UDA_0432
	Iron-cofactored SOD	sodA	orf03397	K60_039940	JTY_3911	BN45_110219	MIP_00484	JDM601_4158	Rv3846	MRGA423_24290	UDA_3846
	Pore-forming protein	ompA	orf00496	K60_009600	JTY_0921	BN45_20192	-	JDM601_0819	Rv0899	MRGA423_05635	UDA_0899
Toxin	Mycolactone	mlsA1	-	-	-	-	-	-	-	-	-
		mlsA2	-	-	-	-	-	-	-	-	-
		mlsB	-	-	-	-	-	-	-	-	-
	Table saved from VFDB (http://www.mgc.ac.cn/VFs/) [Fri Mar 22 02:07:27 2024]

## Sheet: Sheet2
VFclass
Amino acid and purine metabolism
Anaerobic respiration
Anti-apoptosis factor
Catabolism of cholesterol
Cell surface components
Copper uptake
Iron uptake
Lipid and fatty acid metabolism
Magnesium uptake
Mammalian cell entry (mce) operons
Manganese uptake
Phagosome arresting
Protease
Regulation
Secreted proteins
Secretion system
Stress adaptation
Toxin

## Sheet: Differences in big table
VFclass	Virulence factors	Related genes	S29(Prediction)	VFclass	Virulence factors	Related genes	S5(Prediction)	VFclass	Virulence factors	Related genes	S23(Prediction)	VFclass	Virulence factors	Related genes	S20(Prediction)	VFclass	Virulence factors	Related genes	S28(Prediction)
			draft (draft)				draft (draft)				draft (draft)				draft (draft)				draft (draft)
Amino acid and purine metabolism	Glutamine synthesis	glnA1	orf00330	Amino acid and purine metabolism	Glutamine synthesis	glnA1	orf03002	Amino acid and purine metabolism	Glutamine synthesis	glnA1	orf00792	Amino acid and purine metabolism	Glutamine synthesis	glnA1	orf02276	Amino acid and purine metabolism	Glutamine synthesis	glnA1	orf00368
	Leucine synthesis	leuD	orf02445		Leucine synthesis	leuD	orf03156		Leucine synthesis	leuD	orf02998		Leucine synthesis	leuD	orf03053		Leucine synthesis	leuD	orf03221
	Lysine synthesis	lysA	orf03331		Lysine synthesis	lysA	orf03766		Lysine synthesis	lysA	orf03587		Lysine synthesis	lysA	orf01794		Lysine synthesis	lysA	orf03919
	Proline synthesis	proC	orf03170		Proline synthesis	proC	orf02366		Proline synthesis	proC	orf03573		Proline synthesis	proC	orf00242		Proline synthesis	proC	orf02922
	Purine synthesis	purC	orf02280		Purine synthesis	purC	orf01553		Purine synthesis	purC	orf02653		Purine synthesis	purC	orf02935		Purine synthesis	purC	orf03149
	Tryptophan synthesis	trpD	-		Tryptophan synthesis	trpD	-		Tryptophan synthesis	trpD	-		Tryptophan synthesis	trpD	-		Tryptophan synthesis	trpD	-
Anaerobic respiration	Fused nitrate reductase	narX	orf01782	Anaerobic respiration	Fused nitrate reductase	narX	orf02412	Anaerobic respiration	Fused nitrate reductase	narX	orf00953	Anaerobic respiration	Fused nitrate reductase	narX	orf02006	Anaerobic respiration	Fused nitrate reductase	narX	orf01302
	Nitrate reductase	narG	orf01626		Nitrate reductase	narG	orf00440		Nitrate reductase	narG	orf02231		Nitrate reductase	narG	orf02333		Nitrate reductase	narG	orf01559
		narH	orf01627			narH	orf00439			narH	orf02232			narH	orf02334			narH	orf01558
		narI	orf01629			narI	orf00437			narI	orf02234			narI	orf02336			narI	orf01556
		narJ	orf01628			narJ	orf00438			narJ	orf02233			narJ	orf02335			narJ	orf01557
	Nitrate/nitrite transporter	narK2	orf01781		Nitrate/nitrite transporter	narK2	orf02413		Nitrate/nitrite transporter	narK2	orf00952		Nitrate/nitrite transporter	narK2	orf02007		Nitrate/nitrite transporter	narK2	orf01301
Anti-apoptosis factor	NuoG	nuoG	orf02788	Anti-apoptosis factor	NuoG	nuoG	orf01136	Anti-apoptosis factor	NuoG	nuoG	orf02906	Anti-apoptosis factor	NuoG	nuoG	orf00190	Anti-apoptosis factor	NuoG	nuoG	orf00586
Catabolism of cholesterol	Cyp125	cyp125	orf00615	Catabolism of cholesterol	Cyp125	cyp125	orf00839	Catabolism of cholesterol	Cyp125	cyp125	orf01536	Catabolism of cholesterol	Cyp125	cyp125	orf01509	Catabolism of cholesterol	Cyp125	cyp125	orf01102
	FadE28	fadE28	orf00614		FadE28	fadE28	orf00838		FadE28	fadE28	orf01535		FadE28	fadE28	orf01510		FadE28	fadE28	orf01101
	FadE29	fadE29	orf00613		FadE29	fadE29	orf00837		FadE29	fadE29	orf01534		FadE29	fadE29	orf01511		FadE29	fadE29	orf01100
Cell surface components	Carboxylesterase	caeA	orf00326	Cell surface components	Carboxylesterase	caeA	orf02998	Cell surface components	Carboxylesterase	caeA	orf00788	Cell surface components	Carboxylesterase	caeA	orf02280	Cell surface components	Carboxylesterase	caeA	orf00364
	Exported repetitive protein	erp	orf01540		Exported repetitive protein	erp	orf00593		Exported repetitive protein	erp	orf02062		Exported repetitive protein	erp	orf02189		Exported repetitive protein	erp	orf01457
	GPL locus	Undetermined	-		GPL locus	Undetermined	-		GPL locus	Undetermined	-		GPL locus	Undetermined	-		GPL locus	Undetermined	-
		Undetermined	-			Undetermined	-			Undetermined	-			Undetermined	-			Undetermined	-
		Rv0926	-			Rv0926	-			Rv0926	-			Rv0926	-			Rv0926	-
		atf	-			atf	-			atf	-			atf	-			atf	-
		ecf	-			ecf	-			ecf	-			ecf	-			ecf	-
		fad23	orf01650			fad23	orf00416			fad23	orf02255			fad23	orf02357			fad23	orf01535
		fadE5	orf00179			fadE5	orf02190			fadE5	orf00524			fadE5	orf00429			fadE5	orf02517
		fmt	-			fmt	-			fmt	-			fmt	-			fmt	-
		gap-like	-			gap-like	-			gap-like	-			gap-like	-			gap-like	-
		gap	-			gap	-			gap	-			gap	-			gap	-
		gtf1	orf00910			gtf1	orf00293			gtf1	orf01062			gtf1	orf01099			gtf1	orf00682
		gtf2	orf00912			gtf2	orf00295			gtf2	orf01064			gtf2	orf01101			gtf2	orf00680
		gtf3	-			gtf3	-			gtf3	-			gtf3	-			gtf3	-
		mbtH	-			mbtH	-			mbtH	-			mbtH	-			mbtH	-
		mmpL10	orf01648			mmpL10	orf00418			mmpL10	orf02253			mmpL10	orf02355			mmpL10	orf01537
		mmpL4a	-			mmpL4a	-			mmpL4a	-			mmpL4a	-			mmpL4a	-
		mmpL4b	-			mmpL4b	-			mmpL4b	-			mmpL4b	-			mmpL4b	-
		mmpS4	orf00829; orf03422			mmpS4	orf00097; orf02483			mmpS4	orf00121; orf03630			mmpS4	orf00294; orf03362			mmpS4	orf00763; orf03360
		mps1	orf03217			mps1	orf02175			mps1	orf03503			mps1	orf03525			mps1	orf03061
		mps2	-			mps2	-			mps2	-			mps2	-			mps2	-
		papA3	orf01647			papA3	orf00419			papA3	orf02252			papA3	orf02354			papA3	orf01538
		pe	orf01649			pe	orf00417			pe	orf02254			pe	orf02356			pe	orf01536
		pks	-			pks	-			pks	-			pks	orf02781			pks	-
		rmlA	orf02588			rmlA	orf02092			rmlA	orf02215			rmlA	orf03155			rmlA	orf02392
		rmlB	-			rmlB	-			rmlB	-			rmlB	-			rmlB	-
		rmt2	-			rmt2	-			rmt2	-			rmt2	-			rmt2	-
		rmt3	-			rmt3	-			rmt3	-			rmt3	-			rmt3	-
		rmt4	-			rmt4	-			rmt4	-			rmt4	-			rmt4	-
	Heparin-binding hemagglutinin	hbhA	orf00803		Heparin-binding hemagglutinin	hbhA	orf01820		Heparin-binding hemagglutinin	hbhA	orf00145		Heparin-binding hemagglutinin	hbhA	orf00269		Heparin-binding hemagglutinin	hbhA	orf00788
	Laminin-binding protein LBP21/Hlp	Undetermined	-		Laminin-binding protein LBP21/Hlp	Undetermined	-		Laminin-binding protein LBP21/Hlp	Undetermined	-		Laminin-binding protein LBP21/Hlp	Undetermined	-		Laminin-binding protein LBP21/Hlp	Undetermined	-
	Lipoprotein	lprG	orf00034		Lipoprotein	lprG	orf02503		Lipoprotein	lprG	orf02582		Lipoprotein	lprG	orf02884		Lipoprotein	lprG	orf02103
	Methyltransferase	mmaA4	orf03372		Methyltransferase	mmaA4	orf00885		Methyltransferase	mmaA4	orf00265		Methyltransferase	mmaA4	orf00961		Methyltransferase	mmaA4	orf00015
	Mycolic acid trans-cyclopropane synthetase	cmaA2	orf03175		Mycolic acid trans-cyclopropane synthetase	cmaA2	orf02371		Mycolic acid trans-cyclopropane synthetase	cmaA2	orf03568		Mycolic acid trans-cyclopropane synthetase	cmaA2	orf00237		Mycolic acid trans-cyclopropane synthetase	cmaA2	orf02917
	MymA operon	adhD	orf01258		MymA operon	adhD	orf01346		MymA operon	adhD	orf01291		MymA operon	adhD	orf01610		MymA operon	adhD	orf00828
		chp	orf01257			chp	orf01347			chp	orf01292			chp	orf01611			chp	orf00827
		fadD13	orf01255			fadD13	orf01349			fadD13	orf01294			fadD13	orf01613			fadD13	orf00825
		lipR	orf01260			lipR	orf01344			lipR	orf01289			lipR	orf01608			lipR	orf00830
		mymA	orf01261			mymA	orf01343			mymA	orf01288			mymA	orf01606			mymA	orf00831
		sadH	orf01259			sadH	orf01345			sadH	orf01290			sadH	orf01609			sadH	orf00829
		tgs4	orf01256			tgs4	orf01348			tgs4	orf01293			tgs4	orf01612			tgs4	orf00826
	PDIM (phthiocerol dimycocerosate) and PGL (phenolic glycolipid) biosynthesis and transport	Undetermined	orf01351		PDIM (phthiocerol dimycocerosate) and PGL (phenolic glycolipid) biosynthesis and transport	Undetermined	orf00128		PDIM (phthiocerol dimycocerosate) and PGL (phenolic glycolipid) biosynthesis and transport	Undetermined	orf01688		PDIM (phthiocerol dimycocerosate) and PGL (phenolic glycolipid) biosynthesis and transport	Undetermined	orf01716		PDIM (phthiocerol dimycocerosate) and PGL (phenolic glycolipid) biosynthesis and transport	Undetermined	orf01183
		Undetermined	-			Undetermined	-			Undetermined	-			Undetermined	-			Undetermined	-
		Undetermined	orf01344			Undetermined	orf00134			Undetermined	orf01682			Undetermined	orf01709			Undetermined	orf01177
		Undetermined	orf01356			Undetermined	orf00123			Undetermined	orf01693			Undetermined	orf01721			Undetermined	orf01188
		Undetermined	orf01346			Undetermined	orf00132			Undetermined	orf01684			Undetermined	orf01711			Undetermined	orf01179
		Undetermined	-			Undetermined	-			Undetermined	-			Undetermined	-			Undetermined	-
		Undetermined	orf01358			Undetermined	orf00121			Undetermined	orf01694			Undetermined	orf01723			Undetermined	orf01190
		Undetermined	orf01355			Undetermined	orf00124			Undetermined	orf01692			Undetermined	orf01720			Undetermined	orf01187
		Undetermined	orf01354			Undetermined	orf00125			Undetermined	orf01691			Undetermined	orf01719			Undetermined	orf01186
		Undetermined	orf01353			Undetermined	orf00126			Undetermined	orf01690			Undetermined	orf01718			Undetermined	orf01185
		Undetermined	orf01352			Undetermined	orf00127			Undetermined	orf01689			Undetermined	orf01717			Undetermined	orf01184
		ddrA	orf01374			ddrA	orf00101			ddrA	orf01710			ddrA	orf01739			ddrA	orf01207
		ddrB	orf01373			ddrB	orf00102			ddrB	orf01709			ddrB	orf01738			ddrB	orf01206
		drrC	orf01372			drrC	orf00103			drrC	orf01708			drrC	orf01737			drrC	orf01205
		fadD22	orf01361			fadD22	orf00117			fadD22	orf01697			fadD22	orf01726			fadD22	orf01193
		fadD26	orf03878			fadD26	orf03645			fadD26	orf02382			fadD26	orf03887			fadD26	orf03684
		fadD28	orf01369			fadD28	orf00108			fadD28	orf01705			fadD28	orf01734			fadD28	orf01201
		fadD29	orf01359			fadD29	orf00119			fadD29	orf01695			fadD29	orf01724			fadD29	orf01191
		lppx	orf01363			lppx	orf00114			lppx	orf01699			lppx	orf01728			lppx	orf01195
		mas	orf01370			mas	orf00105; orf00106			mas	orf01706			mas	orf01735			mas	orf01202; orf01203
		mmpL7	orf01368			mmpL7	orf00109			mmpL7	orf01704			mmpL7	orf01733			mmpL7	orf01200
		papA5	orf01371			papA5	orf00104			papA5	orf01707			papA5	orf01736			papA5	orf01204
		pks15/1	orf01362; orf03857			pks15/1	orf00116			pks15/1	orf01034; orf01698			pks15/1	orf01727; orf02780			pks15/1	orf01194; orf03852
		pks15	-			pks15	-			pks15	-			pks15	-			pks15	-
		pks1	-			pks1	-			pks1	-			pks1	-			pks1	-
		ppsA	orf03940			ppsA	orf03471			ppsA	-			ppsA	orf04014			ppsA	orf03966
		ppsB	orf03965			ppsB	orf03470			ppsB	orf03911			ppsB	orf04015			ppsB	orf03983
		ppsC	orf01377			ppsC	orf03434			ppsC	orf01713; orf03912			ppsC	orf01742			ppsC	orf01210
		ppsD	orf01376			ppsD	orf03435			ppsD	orf01712			ppsD	orf01741			ppsD	orf01209
		ppsE	orf01375			ppsE	orf00100			ppsE	orf01711			ppsE	orf01740			ppsE	orf01208
		tesA	orf03879			tesA	orf03643			tesA	orf02383			tesA	orf03885			tesA	-
	Potassium/proton antiporter	kefB	orf01555		Potassium/proton antiporter	kefB	orf02053		Potassium/proton antiporter	kefB	orf02157		Potassium/proton antiporter	kefB	orf00097		Potassium/proton antiporter	kefB	orf01277
	Proximal cyclopropane synthase of alpha mycolates	pcaA	orf00809		Proximal cyclopropane synthase of alpha mycolates	pcaA	orf01826		Proximal cyclopropane synthase of alpha mycolates	pcaA	orf00140		Proximal cyclopropane synthase of alpha mycolates	pcaA	orf00275		Proximal cyclopropane synthase of alpha mycolates	pcaA	orf00783
	Sulfolipid-1 biosynthesis and transport	mmpL8	orf01524		Sulfolipid-1 biosynthesis and transport	mmpL8	orf00577		Sulfolipid-1 biosynthesis and transport	mmpL8	orf02077		Sulfolipid-1 biosynthesis and transport	mmpL8	orf02174		Sulfolipid-1 biosynthesis and transport	mmpL8	orf01442
		papA1	orf01523			papA1	orf00576			papA1	orf02078			papA1	orf02173			papA1	orf01441
		papA2	orf01528			papA2	orf00582			papA2	orf02073			papA2	orf02178			papA2	orf01446
		pks2	orf01522			pks2	orf00575			pks2	orf02079			pks2	orf02172			pks2	orf01440
		stf0	orf03285			stf0	orf02451			stf0	orf02178			stf0	orf03570			stf0	orf03266
	Trehalose-recycling ABC transporter	chp1	orf01526		Trehalose-recycling ABC transporter	chp1	orf00579		Trehalose-recycling ABC transporter	chp1	-		Trehalose-recycling ABC transporter	chp1	orf02176		Trehalose-recycling ABC transporter	chp1	orf01444
		fad23	-			fad23	orf00574			fad23	orf02080			fad23	orf02171			fad23	-
		icl2	orf03512			icl2	orf02735			icl2	orf03734			icl2	orf03788			icl2	orf03445
		lpqY	orf03721			lpqY	orf03630			lpqY	orf02859			lpqY	orf03038			lpqY	orf02058
		sap	orf01527			sap	orf00581			sap	orf02074			sap	orf02177			sap	orf01445
		sugA	orf03722			sugA	orf03629			sugA	orf02858			sugA	orf03039			sugA	orf02059
		sugB	orf03723			sugB	orf03628			sugB	orf02857			sugB	orf03040			sugB	orf02060
		sugC	orf03724			sugC	orf03627			sugC	orf02856			sugC	orf03041			sugC	orf02061
Copper uptake	Copper exporter	ctpV	orf00574	Copper uptake	Copper exporter	ctpV	orf00948	Copper uptake	Copper exporter	ctpV	orf00915	Copper uptake	Copper exporter	ctpV	orf00839	Copper uptake	Copper exporter	ctpV	orf00491
Iron uptake	ABC transporter	irtA	orf00704	Iron uptake	ABC transporter	irtA	orf01104	Iron uptake	ABC transporter	irtA	orf02836	Iron uptake	ABC transporter	irtA	orf03217	Iron uptake	ABC transporter	irtA	orf02133
		irtB	orf00703			irtB	orf01103			irtB	orf02837			irtB	orf03218			irtB	orf02132
	Exochelin (smegmatis)	Undetermined	-		Exochelin (smegmatis)	Undetermined	-		Exochelin (smegmatis)	Undetermined	-		Exochelin (smegmatis)	Undetermined	-		Exochelin (smegmatis)	Undetermined	-
		Undetermined	-			Undetermined	-			Undetermined	-			Undetermined	-			Undetermined	-
		exiT	-			exiT	-			exiT	-			exiT	-			exiT	-
		fxbA	-			fxbA	-			fxbA	-			fxbA	-			fxbA	-
		fxbBC	-			fxbBC	-			fxbBC	-			fxbBC	-			fxbBC	-
		fxuA	-			fxuA	-			fxuA	-			fxuA	-			fxuA	-
		fxuB	-			fxuB	-			fxuB	-			fxuB	-			fxuB	-
		fxuC	-			fxuC	-			fxuC	-			fxuC	-			fxuC	-
		fxuD	-			fxuD	-			fxuD	-			fxuD	-			fxuD	-
	Heme uptake	Undetermined	orf00136		Heme uptake	Undetermined	orf03019		Heme uptake	Undetermined	orf00566		Heme uptake	Undetermined	orf00471		Heme uptake	Undetermined	orf00210
		mmpL11	orf00135			mmpL11	orf03020			mmpL11	orf00567			mmpL11	orf00472			mmpL11	orf00209
		mmpL3	orf00139			mmpL3	-			mmpL3	orf00563			mmpL3	orf00468			mmpL3	orf00213
	Iron-dependent regulator	ideR	orf01141		Iron-dependent regulator	ideR	orf02387		Iron-dependent regulator	ideR	orf00355		Iron-dependent regulator	ideR	orf00721		Iron-dependent regulator	ideR	orf01036
	Mycobactin	Undetermined	orf00708		Mycobactin	Undetermined	orf01108		Mycobactin	Undetermined	orf02832		Mycobactin	Undetermined	orf03213		Mycobactin	Undetermined	orf02137
		fadD33	orf00707			fadD33	orf01107			fadD33	orf02833			fadD33	orf03214			fadD33	orf02136
		fadE14	orf00706			fadE14	orf01106			fadE14	orf02834			fadE14	orf03215			fadE14	orf02135
		mbtA	orf01851			mbtA	orf00732			mbtA	orf02442			mbtA	orf02561			mbtA	orf01888
		mbtB	orf01850			mbtB	orf00731			mbtB	orf02443			mbtB	orf02562			mbtB	orf01889
		mbtC	orf01849			mbtC	orf00730			mbtC	orf02444			mbtC	orf02563			mbtC	orf01890
		mbtD	orf01848			mbtD	orf00729			mbtD	orf02445			mbtD	orf02564			mbtD	orf01891
		mbtE	orf01847			mbtE	orf00728			mbtE	orf02446			mbtE	orf02565			mbtE	orf01892
		mbtF	orf01846			mbtF	orf00727			mbtF	orf02447			mbtF	orf02566			mbtF	orf01893
		mbtG	orf01845			mbtG	orf00726			mbtG	orf02448			mbtG	orf02567			mbtG	orf01894
		mbtH	orf01844			mbtH	orf00725			mbtH	orf02449			mbtH	orf02568			mbtH	orf01895
		mbtI	orf01853			mbtI	orf00734			mbtI	orf02440			mbtI	orf02559			mbtI	orf01886
		mbtJ	orf01852			mbtJ	orf00733			mbtJ	orf02441			mbtJ	orf02560			mbtJ	orf01887
		mbtK	orf00705			mbtK	orf01105			mbtK	orf02835			mbtK	orf03216			mbtK	orf02134
Lipid and fatty acid metabolism	FAS-II	kasB	orf00301	Lipid and fatty acid metabolism	FAS-II	kasB	orf01998	Lipid and fatty acid metabolism	FAS-II	kasB	orf00762	Lipid and fatty acid metabolism	FAS-II	kasB	orf02306	Lipid and fatty acid metabolism	FAS-II	kasB	orf00339
	Isocitrate lyase	icl	orf00812		Isocitrate lyase	icl	orf01829		Isocitrate lyase	icl	orf00137		Isocitrate lyase	icl	orf00278		Isocitrate lyase	icl	orf00780
	Lipase	lipF	orf02852		Lipase	lipF	orf02589		Lipase	lipF	orf03307; orf03897		Lipase	lipF	orf03311		Lipase	lipF	orf02695
	Lipid phosphatase	sapM	orf02540		Lipid phosphatase	sapM	orf02548		Lipid phosphatase	sapM	orf01646		Lipid phosphatase	sapM	orf00021		Lipid phosphatase	sapM	orf03374
	Pantothenate synthesis	panC	orf03587		Pantothenate synthesis	panC	orf03086		Pantothenate synthesis	panC	orf03808		Pantothenate synthesis	panC	orf03642		Pantothenate synthesis	panC	orf03658
		panD	orf03588			panD	orf03087			panD	orf03809			panD	orf03643			panD	orf03659
	Phospholipases C	plcA	orf03740		Phospholipases C	plcA	orf00610		Phospholipases C	plcA	orf00931		Phospholipases C	plcA	orf03952		Phospholipases C	plcA	orf03720
		plcB	-			plcB	-			plcB	-			plcB	-			plcB	-
		plcC	-			plcC	-			plcC	-			plcC	-			plcC	-
		plcD	-			plcD	-			plcD	-			plcD	-			plcD	-
Magnesium uptake	Magnesium transport	mgtC	orf03663	Magnesium uptake	Magnesium transport	mgtC	orf03101	Magnesium uptake	Magnesium transport	mgtC	orf03357	Magnesium uptake	Magnesium transport	mgtC	orf02376	Magnesium uptake	Magnesium transport	mgtC	orf03593
Mammalian cell entry (mce) operons	Mce1	mce1A	orf00101	Mammalian cell entry (mce) operons	Mce1	mce1A	orf03577	Mammalian cell entry (mce) operons	Mce1	mce1A	orf00602	Mammalian cell entry (mce) operons	Mce1	mce1A	orf00507	Mammalian cell entry (mce) operons	Mce1	mce1A	orf00174
		mce1B	orf00102			mce1B	orf03576			mce1B	orf00601			mce1B	orf00506			mce1B	orf00175
		mce1C	orf00103			mce1C	orf03575			mce1C	orf00600			mce1C	orf00505			mce1C	orf00176
		mce1D	orf00104			mce1D	-			mce1D	orf00599			mce1D	orf00504			mce1D	orf00177
		mce1E	orf00105			mce1E	orf03865			mce1E	orf00598			mce1E	orf00503			mce1E	orf00178
		mce1F	orf00106			mce1F	orf03864			mce1F	orf00597			mce1F	orf00502			mce1F	orf00179
	Mce2	mce2A	orf02015		Mce2	mce2A	orf02258		Mce2	mce2A	orf00323		Mce2	mce2A	orf02802		Mce2	mce2A	orf02007
		mce2B	orf02014			mce2B	orf02257			mce2B	orf00322			mce2B	orf02803			mce2B	orf02006
		mce2C	orf02013			mce2C	orf02256			mce2C	orf00321			mce2C	orf02804			mce2C	orf02005
		mce2D	orf02012			mce2D	orf02255			mce2D	orf00320			mce2D	orf02805			mce2D	orf02004
		mce2E	orf02011			mce2E	orf02254			mce2E	orf00319			mce2E	orf02806			mce2E	orf02003
		mce2F	orf02010			mce2F	orf02253			mce2F	orf00318			mce2F	orf02808			mce2F	orf02002
	Mce3	mce3A	-		Mce3	mce3A	-		Mce3	mce3A	-		Mce3	mce3A	-		Mce3	mce3A	-
		mce3B	-			mce3B	-			mce3B	-			mce3B	-			mce3B	-
		mce3C	-			mce3C	-			mce3C	-			mce3C	-			mce3C	-
		mce3D	-			mce3D	-			mce3D	-			mce3D	-			mce3D	-
		mce3E	-			mce3E	-			mce3E	-			mce3E	-			mce3E	-
		mce3F	-			mce3F	-			mce3F	-			mce3F	-			mce3F	-
	Mce4	mce4A	orf02864		Mce4	mce4A	orf02577		Mce4	mce4A	orf03295		Mce4	mce4A	orf03323		Mce4	mce4A	orf02707
		mce4B	orf02863			mce4B	orf02578			mce4B	orf03296			mce4B	orf03322			mce4B	orf02706
		mce4C	orf02862			mce4C	orf02579			mce4C	orf03297			mce4C	orf03321			mce4C	orf02705
		mce4D	orf02861			mce4D	orf02580			mce4D	orf03298			mce4D	orf03320			mce4D	orf02704
		mce4E	orf02860			mce4E	orf02581			mce4E	orf03299			mce4E	orf03319			mce4E	orf02703
		mce4F	orf02859			mce4F	orf02582			mce4F	orf03300			mce4F	orf03318			mce4F	orf02702
	Mce5	mce5A	-		Mce5	mce5A	-		Mce5	mce5A	-		Mce5	mce5A	-		Mce5	mce5A	-
		mce5B	-			mce5B	-			mce5B	-			mce5B	-			mce5B	-
		mce5C	-			mce5C	-			mce5C	-			mce5C	-			mce5C	-
		mce5D	-			mce5D	-			mce5D	-			mce5D	-			mce5D	-
		mce5E	-			mce5E	-			mce5E	-			mce5E	-			mce5E	-
		mce5F	-			mce5F	-			mce5F	-			mce5F	-			mce5F	-
	Mce6	mce6A	-		Mce6	mce6A	-		Mce6	mce6A	-		Mce6	mce6A	-		Mce6	mce6A	-
		mce6B	-			mce6B	-			mce6B	-			mce6B	-			mce6B	-
		mce6C	-			mce6C	-			mce6C	-			mce6C	-			mce6C	-
		mce6D	-			mce6D	-			mce6D	-			mce6D	-			mce6D	-
		mce6E	-			mce6E	-			mce6E	-			mce6E	-			mce6E	-
		mce6F	-			mce6F	-			mce6F	-			mce6F	-			mce6F	-
	Mce7	mce7A	-		Mce7	mce7A	-		Mce7	mce7A	-		Mce7	mce7A	-		Mce7	mce7A	-
		mce7B	-			mce7B	-			mce7B	-			mce7B	-			mce7B	-
		mce7C	-			mce7C	-			mce7C	-			mce7C	-			mce7C	-
		mce7D	-			mce7D	-			mce7D	-			mce7D	-			mce7D	-
		mce7E	-			mce7E	-			mce7E	-			mce7E	-			mce7E	-
		mce7F	-			mce7F	-			mce7F	-			mce7F	-			mce7F	-
	Mce8	mce8A	-		Mce8	mce8A	-		Mce8	mce8A	-		Mce8	mce8A	-		Mce8	mce8A	-
		mce8B	-			mce8B	-			mce8B	-			mce8B	-			mce8B	-
		mce8C	-			mce8C	-			mce8C	-			mce8C	-			mce8C	-
		mce8D	-			mce8D	-			mce8D	-			mce8D	-			mce8D	-
		mce8E	-			mce8E	-			mce8E	-			mce8E	-			mce8E	-
		mce8F	-			mce8F	-			mce8F	-			mce8F	-			mce8F	-
	Mce9	mce9A	-		Mce9	mce9A	-		Mce9	mce9A	-		Mce9	mce9A	-		Mce9	mce9A	-
		mce9B	-			mce9B	-			mce9B	-			mce9B	-			mce9B	-
		mce9C	-			mce9C	-			mce9C	-			mce9C	-			mce9C	-
		mce9D	-			mce9D	-			mce9D	-			mce9D	-			mce9D	-
		mce9E	-			mce9E	-			mce9E	-			mce9E	-			mce9E	-
		mce9F	-			mce9F	-			mce9F	-			mce9F	-			mce9F	-
Manganese uptake	P(1)-type Mn2+ transporting ATPase	ctpC	orf01591	Manganese uptake	P(1)-type Mn2+ transporting ATPase	ctpC	orf00540	Manganese uptake	P(1)-type Mn2+ transporting ATPase	ctpC	orf02121	Manganese uptake	P(1)-type Mn2+ transporting ATPase	ctpC	orf00061	Manganese uptake	P(1)-type Mn2+ transporting ATPase	ctpC	orf01241
Phagosome arresting	Nucleoside diphosphate kinase	ndk	orf00360	Phagosome arresting	Nucleoside diphosphate kinase	ndk	orf00169	Phagosome arresting	Nucleoside diphosphate kinase	ndk	orf01754	Phagosome arresting	Nucleoside diphosphate kinase	ndk	orf01663	Phagosome arresting	Nucleoside diphosphate kinase	ndk	orf02783
	PE family protein	PE_PGRS30	-		PE family protein	PE_PGRS30	-		PE family protein	PE_PGRS30	orf01920		PE family protein	PE_PGRS30	-		PE family protein	PE_PGRS30	-
	Tyrosine phosphatase	ptpA	orf00314		Tyrosine phosphatase	ptpA	orf03757		Tyrosine phosphatase	ptpA	orf00775		Tyrosine phosphatase	ptpA	orf02293		Tyrosine phosphatase	ptpA	orf00352
Protease	Proteasome-associated proteins	mpa	orf02136	Protease	Proteasome-associated proteins	mpa	orf03684	Protease	Proteasome-associated proteins	mpa	orf03525	Protease	Proteasome-associated proteins	mpa	orf02041	Protease	Proteasome-associated proteins	mpa	orf03122
		pafA	orf03790			pafA	orf03005			pafA	orf02765			pafA	orf03758			pafA	orf03463
	Zn++ metallophrotease	zmp1	orf00131		Zn++ metallophrotease	zmp1	orf03024		Zn++ metallophrotease	zmp1	orf00571		Zn++ metallophrotease	zmp1	orf00476		Zn++ metallophrotease	zmp1	orf00205
Regulation	(p)ppGpp synthesis and hydrolysis	relA	orf01680	Regulation	(p)ppGpp synthesis and hydrolysis	relA	orf00625	Regulation	(p)ppGpp synthesis and hydrolysis	relA	orf02015	Regulation	(p)ppGpp synthesis and hydrolysis	relA	orf02225	Regulation	(p)ppGpp synthesis and hydrolysis	relA	orf01382
	DevR/S	devR/dosR	orf02808		DevR/S	devR/dosR	orf01156		DevR/S	devR/dosR	orf02926		DevR/S	devR/dosR	orf00210		DevR/S	devR/dosR	orf00605
		devS	-			devS	orf01157			devS	orf02927			devS	orf00211			devS	orf00606
	MosR	mosR	orf01428		MosR	mosR	orf03167		MosR	mosR	orf00015		MosR	mosR	orf00401		MosR	mosR	orf01477
	MprA/B	mprA	orf01500		MprA/B	mprA	orf04002		MprA/B	mprA	orf01986		MprA/B	mprA	orf02151		MprA/B	mprA	orf03217
		mprB	orf01499			mprB	-			mprB	orf01985			mprB	orf02150			mprB	orf03216
	PhoP/R	phoP	orf02257		PhoP/R	phoP	orf01530		PhoP/R	phoP	orf02630		PhoP/R	phoP	orf02912		PhoP/R	phoP	orf03781
		phoR	orf02258			phoR	orf01531			phoR	orf02631			phoR	orf02913			phoR	orf03782
	PrrA/B	prrA	orf00500		PrrA/B	prrA	orf01387		PrrA/B	prrA	orf00840		PrrA/B	prrA	orf00913		PrrA/B	prrA	orf00418
		prrB	orf00499			prrB	orf01386			prrB	orf00839			prrB	orf00914			prrB	orf00417
	RegX3	regX3	orf03160		RegX3	regX3	orf03742		RegX3	regX3	orf03583		RegX3	regX3	orf00252		RegX3	regX3	orf02932
	SenX3	senX3	orf03987		SenX3	senX3	orf03741		SenX3	senX3	orf04010		SenX3	senX3	orf00253		SenX3	senX3	orf02933
	Sigma A	sigA/rpoV	orf01148		Sigma A	sigA/rpoV	orf02394		Sigma A	sigA/rpoV	orf00348		Sigma A	sigA/rpoV	orf00714		Sigma A	sigA/rpoV	orf01043
	Sigma D	sigD	orf03348		Sigma D	sigD	orf01439		Sigma D	sigD	orf01807		Sigma D	sigD	orf02532		Sigma D	sigD	orf03038
	Sigma E	sigE	orf03007		Sigma E	sigE	orf01761		Sigma E	sigE	orf02875		Sigma E	sigE	orf03023		Sigma E	sigE	orf02042
	Sigma F	sigF	orf01607		Sigma F	sigF	orf00523		Sigma F	sigF	orf02104		Sigma F	sigF	orf00045		Sigma F	sigF	orf01224
	Sigma H	sigH	orf02355		Sigma H	sigH	orf01804		Sigma H	sigH	orf01616		Sigma H	sigH	orf00110		Sigma H	sigH	orf00503
	Sigma L	sigL	orf00983		Sigma L	sigL	orf00276		Sigma L	sigL	orf00168		Sigma L	sigL	orf01060		Sigma L	sigL	orf00113
	Sigma M	sigM	orf02250		Sigma M	sigM	orf00482		Sigma M	sigM	orf03283		Sigma M	sigM	orf00662		Sigma M	sigM	orf01601
	WhiB3	whiB3	-		WhiB3	whiB3	orf01441		WhiB3	whiB3	orf01809		WhiB3	whiB3	orf02530		WhiB3	whiB3	orf03040
Secreted proteins	19-kD protein	lpqH	orf02166	Secreted proteins	19-kD protein	lpqH	orf01499	Secreted proteins	19-kD protein	lpqH	orf02479	Secreted proteins	19-kD protein	lpqH	orf02664	Secreted proteins	19-kD protein	lpqH	orf01924
	Alpha-crystallin	hspX	orf02642		Alpha-crystallin	hspX	orf02616		Alpha-crystallin	hspX	orf03124		Alpha-crystallin	hspX	orf03174		Alpha-crystallin	hspX	orf02444
	Antigen 85 complex	fbpA	orf01546		Antigen 85 complex	fbpA	orf00599		Antigen 85 complex	fbpA	orf02056		Antigen 85 complex	fbpA	orf02195		Antigen 85 complex	fbpA	orf01463
		fbpB	orf00450			fbpB	orf01892			fbpB	orf01484			fbpB	orf01391			fbpB	orf01773
		fbpC	orf00055			fbpC	orf01084			fbpC	orf00649			fbpC	orf00555			fbpC	orf00127
	Enhanced intracellular survival protein	eis	orf03091		Enhanced intracellular survival protein	eis	orf03488		Enhanced intracellular survival protein	eis	orf03465		Enhanced intracellular survival protein	eis	orf03511		Enhanced intracellular survival protein	eis	orf02993
	Protein kinase G	pknG	orf00871		Protein kinase G	pknG	orf00055		Protein kinase G	pknG	orf00078		Protein kinase G	pknG	orf00336		Protein kinase G	pknG	orf00721
Secretion system	Accessory secretion factor	secA2	orf03157	Secretion system	Accessory secretion factor	secA2	orf02925	Secretion system	Accessory secretion factor	secA2	orf01416	Secretion system	Accessory secretion factor	secA2	orf01460	Secretion system	Accessory secretion factor	secA2	orf03093
	ESX-1 (T7SS)	PE35	-		ESX-1 (T7SS)	PE35	-		ESX-1 (T7SS)	PE35	-		ESX-1 (T7SS)	PE35	orf03978		ESX-1 (T7SS)	PE35	-
		PPE68	-			PPE68	-			PPE68	-			PPE68	orf03977			PPE68	-
		eccA1	orf03824			eccA1	orf03424			eccA1	orf03342			eccA1	orf03982			eccA1	orf03801
		eccB1	orf03825			eccB1	orf03423			eccB1	orf03343			eccB1	orf03981			eccB1	orf03800
		eccCa1	orf03826			eccCa1	orf03422			eccCa1	orf03344			eccCa1	orf03980			eccCa1	orf03799
		eccCb1	orf03827			eccCb1	orf03421			eccCb1	orf03346			eccCb1	orf03979			eccCb1	orf03797
		eccD1	-			eccD1	-			eccD1	-			eccD1	orf03908			eccD1	-
		eccE1	orf02219			eccE1	orf03705			eccE1	orf03961			eccE1	orf03914			eccE1	orf03887
		espA	orf02777			espA	orf01644			espA	orf01410			espA	orf03297			espA	orf02645
		espB	orf03829			espB	orf03419			espB	orf03349			espB	orf03913			espB	orf03888
		espC	orf02778			espC	orf01643			espC	orf01411			espC	orf03298			espC	orf02646
		espD	orf02779			espD	orf01642			espD	orf01412			espD	orf03299			espD	orf02647
		espE	orf03820			espE	orf03428			espE	orf03338			espE	orf03986			espE	orf03805
		espF	orf03821			espF	orf03427			espF	orf03339			espF	orf03985			espF	orf03804
		espG1	orf03822			espG1	orf03426			espG1	orf03340			espG1	orf03984			espG1	orf03803
		espH	orf03823			espH	orf03425			espH	orf03341			espH	orf03983			espH	orf03802
		espI	-			espI	-			espI	-			espI	orf03907			espI	-
		espJ	-			espJ	-			espJ	-			espJ	orf03909			espJ	-
		espK	-			espK	-			espK	-			espK	orf03911			espK	-
		espL	orf03828			espL	orf03420			espL	orf03348			espL	orf03912			espL	orf03795
		espR	orf03394			espR	orf02303			espR	orf03323			espR	orf03587			espR	orf03319
		esxA	-			esxA	-			esxA	-			esxA	orf03975			esxA	-
		esxB	-			esxB	-			esxB	-			esxB	orf03976			esxB	-
		mycP1	orf02220			mycP1	orf03704			mycP1	orf03960			mycP1	orf03915			mycP1	orf03886
	ESX-2 (T7SS)	Undetermined	orf02225		ESX-2 (T7SS)	Undetermined	orf00456		ESX-2 (T7SS)	Undetermined	orf03258		ESX-2 (T7SS)	Undetermined	-		ESX-2 (T7SS)	Undetermined	orf01576
		PE36	orf02230			PE36	orf00461			PE36	orf03263			PE36	orf00682			PE36	orf01581
		PPE69	orf02229			PPE69	orf00460			PPE69	orf03262			PPE69	orf00683			PPE69	orf01580
		eccA2	orf02221			eccA2	orf03703			eccA2	orf03959			eccA2	orf03916			eccA2	orf03885
		eccB2	orf02234			eccB2	orf00465			eccB2	orf03267			eccB2	orf00678			eccB2	orf01585
		eccC2	orf02232; orf02233			eccC2	orf00463; orf00464			eccC2	orf03265; orf03266			eccC2	orf00679; orf00680			eccC2	orf01583; orf01584
		eccD2	orf02224			eccD2	orf00455			eccD2	orf03257			eccD2	orf00688			eccD2	orf01575
		eccE2	orf02222			eccE2	orf03702			eccE2	orf03958			eccE2	orf03917			eccE2	orf03884
		espG2	orf02226			espG2	orf00457			espG2	orf03259			espG2	orf00687			espG2	orf01577
		esxC	orf02227			esxC	orf00458			esxC	orf03260			esxC	orf00686			esxC	orf01578
		esxD	orf02228			esxD	orf00459			esxD	orf03261			esxD	orf00684			esxD	orf01579
		mycP2	orf02223			mycP2	-			mycP2	-			mycP2	-			mycP2	-
	ESX-3 (T7SS)	PE5	orf03275; orf04039		ESX-3 (T7SS)	PE5	orf02461; orf04067		ESX-3 (T7SS)	PE5	orf02168; orf04046		ESX-3 (T7SS)	PE5	orf03560; orf04116		ESX-3 (T7SS)	PE5	orf03276; orf04064
		PPE4	orf03276			PPE4	orf02460			PPE4	orf02169			PPE4	orf03561			PPE4	orf03275
		eccA3	orf03272			eccA3	orf02464			eccA3	orf02165			eccA3	orf03557			eccA3	orf03279
		eccB3	orf03273			eccB3	orf02463			eccB3	orf02166			eccB3	orf03558			eccB3	orf03278
		eccC3	orf03274			eccC3	orf02462			eccC3	orf02167			eccC3	orf03559			eccC3	orf03277
		eccD3	orf03280			eccD3	orf02456			eccD3	orf02173			eccD3	orf03565			eccD3	orf03271
		eccE3	orf03282			eccE3	orf02454			eccE3	orf02175			eccE3	orf03567			eccE3	orf03269
		espG3	orf03279			espG3	orf02457			espG3	orf02172			espG3	orf03564			espG3	orf03272
		esxG	orf03277			esxG	orf02459			esxG	orf02170			esxG	orf03562			esxG	orf03274
		esxH	orf03278			esxH	orf02458			esxH	orf02171			esxH	orf03563			esxH	orf03273
		mycP3	orf03281			mycP3	orf02455			mycP3	orf02174			mycP3	orf03566			mycP3	orf03270
	ESX-4 (T7SS)	Undetermined	orf02919		ESX-4 (T7SS)	Undetermined	orf02941		ESX-4 (T7SS)	Undetermined	orf01836		ESX-4 (T7SS)	Undetermined	orf02502		ESX-4 (T7SS)	Undetermined	orf03527
		eccB4	orf02924			eccB4	orf02936			eccB4	orf01841			eccB4	orf02498			eccB4	orf03532
		eccC4	orf02921			eccC4	orf02940			eccC4	orf01838			eccC4	orf02501			eccC4	orf03529
		eccD4	orf02922			eccD4	orf02938			eccD4	orf01839			eccD4	orf02500			eccD4	orf03530
		esxT	orf02917			esxT	orf02943			esxT	orf01834			esxT	orf02504			esxT	orf03525
		esxU	orf02918			esxU	orf02942			esxU	orf01835			esxU	orf02503			esxU	orf03526
		mycP4	orf02923			mycP4	orf02937			mycP4	orf01840			mycP4	orf02499			mycP4	orf03531
	ESX-5 (T7SS)	Undetermined	orf03595		ESX-5 (T7SS)	Undetermined	orf03667		ESX-5 (T7SS)	Undetermined	orf03374		ESX-5 (T7SS)	Undetermined	orf02394		ESX-5 (T7SS)	Undetermined	orf03702
		Undetermined	orf03189			Undetermined	orf03824			Undetermined	orf03554			Undetermined	orf02402			Undetermined	orf03067
		PE18	orf03992			PE18	orf03826			PE18	orf04012			PE18	orf02400			PE18	orf04021
		PE19	orf00582; orf03187			PE19	-			PE19	orf03556			PE19	orf02397			PE19	orf04041
		PPE25	-			PPE25	orf03825			PPE25	-			PPE25	orf02401			PPE25	-
		PPE26	orf03991			PPE26	orf03827			PPE26	orf04011			PPE26	orf02399			PPE26	orf04022
		PPE27	orf03188			PPE27	-			PPE27	orf03555			PPE27	orf02398			PPE27	-
		PPE41	orf00345			PPE41	orf03566			PPE41	orf01770			PPE41	orf01680			PPE41	orf02798
		cyp143	orf03190			cyp143	orf03823			cyp143	orf03553			cyp143	orf02403			cyp143	orf03068
		eccA5	orf03599			eccA5	orf03663			eccA5	orf03370			eccA5	orf02390			eccA5	orf03698
		eccB5	orf03192			eccB5	orf02835			eccB5	orf03551			eccB5	orf02405			eccB5	orf03070
		eccCa5	orf03191			eccCa5	orf03822			eccCa5	orf03552			eccCa5	orf02404			eccCa5	orf03069
		eccCb5	-			eccCb5	-			eccCb5	-			eccCb5	-			eccCb5	-
		eccD5	orf03596			eccD5	orf03666			eccD5	orf03373			eccD5	orf02393			eccD5	orf03701
		eccE5	orf03598			eccE5	orf03664			eccE5	orf03371			eccE5	orf02391			eccE5	orf03699
		esxM	-			esxM	-			esxM	-			esxM	-			esxM	-
		esxN	orf03594			esxN	orf03668			esxN	orf03375			esxN	orf02395			esxN	-
		mycP5	orf03597			mycP5	orf03665			mycP5	orf03372			mycP5	orf02392			mycP5	orf03700
Stress adaptation	AhpC	ahpC	orf00343	Stress adaptation	AhpC	ahpC	orf03568	Stress adaptation	AhpC	ahpC	orf01772	Stress adaptation	AhpC	ahpC	orf01682	Stress adaptation	AhpC	ahpC	orf02800
	Catalase-peroxidase	katG	orf03505		Catalase-peroxidase	katG	orf02728		Catalase-peroxidase	katG	orf03727		Catalase-peroxidase	katG	orf03781		Catalase-peroxidase	katG	orf03452
	Cu	sodC	orf00848		Cu	sodC	orf00078		Cu	sodC	orf00101		Cu	sodC	orf00313		Cu	sodC	orf00744
	Iron-cofactored SOD	sodA	orf03397		Iron-cofactored SOD	sodA	orf02299		Iron-cofactored SOD	sodA	orf03320		Iron-cofactored SOD	sodA	orf03590		Iron-cofactored SOD	sodA	orf03322
	Pore-forming protein	ompA	orf00496		Pore-forming protein	ompA	orf01383		Pore-forming protein	ompA	orf00836		Pore-forming protein	ompA	orf00917		Pore-forming protein	ompA	orf00414
Toxin	Mycolactone	mlsA1	-	Toxin	Mycolactone	mlsA1	-	Toxin	Mycolactone	mlsA1	-	Toxin	Mycolactone	mlsA1	-	Toxin	Mycolactone	mlsA1	-
		mlsA2	-			mlsA2	-			mlsA2	-			mlsA2	-			mlsA2	-
		mlsB	-			mlsB	-			mlsB	-			mlsB	-			mlsB	-

## Sheet: Sheet3
mgt		Virulence factors	Related genes	S5(Prediction)	S20(Prediction)	S23(Prediction)	S28(Prediction)	S29(Prediction)
				draft (draft)	draft (draft)	draft (draft)	draft (draft)	draft (draft)
Amino acid and purine metabolism		Glutamine synthesis	glnA1	orf03002	orf02276	orf00792	orf00368	orf00330
		Leucine synthesis	leuD	orf03156	orf03053	orf02998	orf03221	orf02445
		Lysine synthesis	lysA	orf03766	orf01794	orf03587	orf03919	orf03331
		Proline synthesis	proC	orf02366	orf00242	orf03573	orf02922	orf03170
		Purine synthesis	purC	orf01553	orf02935	orf02653	orf03149	orf02280
		Tryptophan synthesis	trpD	-	-	-	-	-
Anaerobic respiration		Fused nitrate reductase	narX	orf02412	orf02006	orf00953	orf01302	orf01782
		Nitrate reductase	narG	orf00440	orf02333	orf02231	orf01559	orf01626
			narH	orf00439	orf02334	orf02232	orf01558	orf01627
			narI	orf00437	orf02336	orf02234	orf01556	orf01629
			narJ	orf00438	orf02335	orf02233	orf01557	orf01628
		Nitrate/nitrite transporter	narK2	orf02413	orf02007	orf00952	orf01301	orf01781
Anti-apoptosis factor		NuoG	nuoG	orf01136	orf00190	orf02906	orf00586	orf02788
Catabolism of cholesterol		Cyp125	cyp125	orf00839	orf01509	orf01536	orf01102	orf00615
		FadE28	fadE28	orf00838	orf01510	orf01535	orf01101	orf00614
		FadE29	fadE29	orf00837	orf01511	orf01534	orf01100	orf00613
Cell surface components		Carboxylesterase	caeA	orf02998	orf02280	orf00788	orf00364	orf00326
		Exported repetitive protein	erp	orf00593	orf02189	orf02062	orf01457	orf01540
		GPL locus	Undetermined	-	-	-	-	-
			Undetermined	-	-	-	-	-
			Rv0926	-	-	-	-	-
			atf	-	-	-	-	-
			ecf	-	-	-	-	-
			fad23	orf00416	orf02357	orf02255	orf01535	orf01650
			fadE5	orf02190	orf00429	orf00524	orf02517	orf00179
			fmt	-	-	-	-	-
			gap-like	-	-	-	-	-
			gap	-	-	-	-	-
			gtf1	orf00293	orf01099	orf01062	orf00682	orf00910
			gtf2	orf00295	orf01101	orf01064	orf00680	orf00912
			gtf3	-	-	-	-	-
			mbtH	-	-	-	-	-
			mmpL10	orf00418	orf02355	orf02253	orf01537	orf01648
			mmpL4a	-	-	-	-	-
			mmpL4b	-	-	-	-	-
			mmpS4	orf00097; orf02483	orf00294; orf03362	orf00121; orf03630	orf00763; orf03360	orf00829; orf03422
			mps1	orf02175	orf03525	orf03503	orf03061	orf03217
			mps2	-	-	-	-	-
			papA3	orf00419	orf02354	orf02252	orf01538	orf01647
			pe	orf00417	orf02356	orf02254	orf01536	orf01649
			pks	-	orf02781	-	-	-
			rmlA	orf02092	orf03155	orf02215	orf02392	orf02588
			rmlB	-	-	-	-	-
			rmt2	-	-	-	-	-
			rmt3	-	-	-	-	-
			rmt4	-	-	-	-	-
		Heparin-binding hemagglutinin	hbhA	orf01820	orf00269	orf00145	orf00788	orf00803
		Laminin-binding protein LBP21/Hlp	Undetermined	-	-	-	-	-
		Lipoprotein	lprG	orf02503	orf02884	orf02582	orf02103	orf00034
		Methyltransferase	mmaA4	orf00885	orf00961	orf00265	orf00015	orf03372
		Mycolic acid trans-cyclopropane synthetase	cmaA2	orf02371	orf00237	orf03568	orf02917	orf03175
		MymA operon	adhD	orf01346	orf01610	orf01291	orf00828	orf01258
			chp	orf01347	orf01611	orf01292	orf00827	orf01257
			fadD13	orf01349	orf01613	orf01294	orf00825	orf01255
			lipR	orf01344	orf01608	orf01289	orf00830	orf01260
			mymA	orf01343	orf01606	orf01288	orf00831	orf01261
			sadH	orf01345	orf01609	orf01290	orf00829	orf01259
			tgs4	orf01348	orf01612	orf01293	orf00826	orf01256
		PDIM (phthiocerol dimycocerosate) and PGL (phenolic glycolipid) biosynthesis and transport	Undetermined	orf00128	orf01716	orf01688	orf01183	orf01351
			Undetermined	-	-	-	-	-
			Undetermined	orf00134	orf01709	orf01682	orf01177	orf01344
			Undetermined	orf00123	orf01721	orf01693	orf01188	orf01356
			Undetermined	orf00132	orf01711	orf01684	orf01179	orf01346
			Undetermined	-	-	-	-	-
			Undetermined	orf00121	orf01723	orf01694	orf01190	orf01358
			Undetermined	orf00124	orf01720	orf01692	orf01187	orf01355
			Undetermined	orf00125	orf01719	orf01691	orf01186	orf01354
			Undetermined	orf00126	orf01718	orf01690	orf01185	orf01353
			Undetermined	orf00127	orf01717	orf01689	orf01184	orf01352
			ddrA	orf00101	orf01739	orf01710	orf01207	orf01374
			ddrB	orf00102	orf01738	orf01709	orf01206	orf01373
			drrC	orf00103	orf01737	orf01708	orf01205	orf01372
			fadD22	orf00117	orf01726	orf01697	orf01193	orf01361
			fadD26	orf03645	orf03887	orf02382	orf03684	orf03878
			fadD28	orf00108	orf01734	orf01705	orf01201	orf01369
			fadD29	orf00119	orf01724	orf01695	orf01191	orf01359
			lppx	orf00114	orf01728	orf01699	orf01195	orf01363
			mas	orf00105; orf00106	orf01735	orf01706	orf01202; orf01203	orf01370
			mmpL7	orf00109	orf01733	orf01704	orf01200	orf01368
			papA5	orf00104	orf01736	orf01707	orf01204	orf01371
			pks15/1	orf00116	orf01727; orf02780	orf01034; orf01698	orf01194; orf03852	orf01362; orf03857
			pks15	-	-	-	-	-
			pks1	-	-	-	-	-
			ppsA	orf03471	orf04014	-	orf03966	orf03940
			ppsB	orf03470	orf04015	orf03911	orf03983	orf03965
			ppsC	orf03434	orf01742	orf01713; orf03912	orf01210	orf01377
			ppsD	orf03435	orf01741	orf01712	orf01209	orf01376
			ppsE	orf00100	orf01740	orf01711	orf01208	orf01375
			tesA	orf03643	orf03885	orf02383	-	orf03879
		Potassium/proton antiporter	kefB	orf02053	orf00097	orf02157	orf01277	orf01555
		Proximal cyclopropane synthase of alpha mycolates	pcaA	orf01826	orf00275	orf00140	orf00783	orf00809
		Sulfolipid-1 biosynthesis and transport	mmpL8	orf00577	orf02174	orf02077	orf01442	orf01524
			papA1	orf00576	orf02173	orf02078	orf01441	orf01523
			papA2	orf00582	orf02178	orf02073	orf01446	orf01528
			pks2	orf00575	orf02172	orf02079	orf01440	orf01522
			stf0	orf02451	orf03570	orf02178	orf03266	orf03285
		Trehalose-recycling ABC transporter	chp1	orf00579	orf02176	-	orf01444	orf01526
			fad23	orf00574	orf02171	orf02080	-	-
			icl2	orf02735	orf03788	orf03734	orf03445	orf03512
			lpqY	orf03630	orf03038	orf02859	orf02058	orf03721
			sap	orf00581	orf02177	orf02074	orf01445	orf01527
			sugA	orf03629	orf03039	orf02858	orf02059	orf03722
			sugB	orf03628	orf03040	orf02857	orf02060	orf03723
			sugC	orf03627	orf03041	orf02856	orf02061	orf03724
Copper uptake		Copper exporter	ctpV	orf00948	orf00839	orf00915	orf00491	orf00574
Iron uptake		ABC transporter	irtA	orf01104	orf03217	orf02836	orf02133	orf00704
			irtB	orf01103	orf03218	orf02837	orf02132	orf00703
		Exochelin (smegmatis)	Undetermined	-	-	-	-	-
			Undetermined	-	-	-	-	-
			exiT	-	-	-	-	-
			fxbA	-	-	-	-	-
			fxbBC	-	-	-	-	-
			fxuA	-	-	-	-	-
			fxuB	-	-	-	-	-
			fxuC	-	-	-	-	-
			fxuD	-	-	-	-	-
		Heme uptake	Undetermined	orf03019	orf00471	orf00566	orf00210	orf00136
			mmpL11	orf03020	orf00472	orf00567	orf00209	orf00135
			mmpL3	-	orf00468	orf00563	orf00213	orf00139
		Iron-dependent regulator	ideR	orf02387	orf00721	orf00355	orf01036	orf01141
		Mycobactin	Undetermined	orf01108	orf03213	orf02832	orf02137	orf00708
			fadD33	orf01107	orf03214	orf02833	orf02136	orf00707
			fadE14	orf01106	orf03215	orf02834	orf02135	orf00706
			mbtA	orf00732	orf02561	orf02442	orf01888	orf01851
			mbtB	orf00731	orf02562	orf02443	orf01889	orf01850
			mbtC	orf00730	orf02563	orf02444	orf01890	orf01849
			mbtD	orf00729	orf02564	orf02445	orf01891	orf01848
			mbtE	orf00728	orf02565	orf02446	orf01892	orf01847
			mbtF	orf00727	orf02566	orf02447	orf01893	orf01846
			mbtG	orf00726	orf02567	orf02448	orf01894	orf01845
			mbtH	orf00725	orf02568	orf02449	orf01895	orf01844
			mbtI	orf00734	orf02559	orf02440	orf01886	orf01853
			mbtJ	orf00733	orf02560	orf02441	orf01887	orf01852
			mbtK	orf01105	orf03216	orf02835	orf02134	orf00705
Lipid and fatty acid metabolism		FAS-II	kasB	orf01998	orf02306	orf00762	orf00339	orf00301
		Isocitrate lyase	icl	orf01829	orf00278	orf00137	orf00780	orf00812
		Lipase	lipF	orf02589	orf03311	orf03307; orf03897	orf02695	orf02852
		Lipid phosphatase	sapM	orf02548	orf00021	orf01646	orf03374	orf02540
		Pantothenate synthesis	panC	orf03086	orf03642	orf03808	orf03658	orf03587
			panD	orf03087	orf03643	orf03809	orf03659	orf03588
		Phospholipases C	plcA	orf00610	orf03952	orf00931	orf03720	orf03740
			plcB	-	-	-	-	-
			plcC	-	-	-	-	-
			plcD	-	-	-	-	-
Magnesium uptake		Magnesium transport	mgtC	orf03101	orf02376	orf03357	orf03593	orf03663
Mammalian cell entry (mce) operons		Mce1	mce1A	orf03577	orf00507	orf00602	orf00174	orf00101
			mce1B	orf03576	orf00506	orf00601	orf00175	orf00102
			mce1C	orf03575	orf00505	orf00600	orf00176	orf00103
			mce1D	-	orf00504	orf00599	orf00177	orf00104
			mce1E	orf03865	orf00503	orf00598	orf00178	orf00105
			mce1F	orf03864	orf00502	orf00597	orf00179	orf00106
		Mce2	mce2A	orf02258	orf02802	orf00323	orf02007	orf02015
			mce2B	orf02257	orf02803	orf00322	orf02006	orf02014
			mce2C	orf02256	orf02804	orf00321	orf02005	orf02013
			mce2D	orf02255	orf02805	orf00320	orf02004	orf02012
			mce2E	orf02254	orf02806	orf00319	orf02003	orf02011
			mce2F	orf02253	orf02808	orf00318	orf02002	orf02010
		Mce3	mce3A	-	-	-	-	-
			mce3B	-	-	-	-	-
			mce3C	-	-	-	-	-
			mce3D	-	-	-	-	-
			mce3E	-	-	-	-	-
			mce3F	-	-	-	-	-
		Mce4	mce4A	orf02577	orf03323	orf03295	orf02707	orf02864
			mce4B	orf02578	orf03322	orf03296	orf02706	orf02863
			mce4C	orf02579	orf03321	orf03297	orf02705	orf02862
			mce4D	orf02580	orf03320	orf03298	orf02704	orf02861
			mce4E	orf02581	orf03319	orf03299	orf02703	orf02860
			mce4F	orf02582	orf03318	orf03300	orf02702	orf02859
		Mce5	mce5A	-	-	-	-	-
			mce5B	-	-	-	-	-
			mce5C	-	-	-	-	-
			mce5D	-	-	-	-	-
			mce5E	-	-	-	-	-
			mce5F	-	-	-	-	-
		Mce6	mce6A	-	-	-	-	-
			mce6B	-	-	-	-	-
			mce6C	-	-	-	-	-
			mce6D	-	-	-	-	-
			mce6E	-	-	-	-	-
			mce6F	-	-	-	-	-
		Mce7	mce7A	-	-	-	-	-
			mce7B	-	-	-	-	-
			mce7C	-	-	-	-	-
			mce7D	-	-	-	-	-
			mce7E	-	-	-	-	-
			mce7F	-	-	-	-	-
		Mce8	mce8A	-	-	-	-	-
			mce8B	-	-	-	-	-
			mce8C	-	-	-	-	-
			mce8D	-	-	-	-	-
			mce8E	-	-	-	-	-
			mce8F	-	-	-	-	-
		Mce9	mce9A	-	-	-	-	-
			mce9B	-	-	-	-	-
			mce9C	-	-	-	-	-
			mce9D	-	-	-	-	-
			mce9E	-	-	-	-	-
			mce9F	-	-	-	-	-
Manganese uptake		P(1)-type Mn2+ transporting ATPase	ctpC	orf00540	orf00061	orf02121	orf01241	orf01591
Phagosome arresting		Nucleoside diphosphate kinase	ndk	orf00169	orf01663	orf01754	orf02783	orf00360
		PE family protein	PE_PGRS30	-	-	orf01920	-	-
		Tyrosine phosphatase	ptpA	orf03757	orf02293	orf00775	orf00352	orf00314
Protease		Proteasome-associated proteins	mpa	orf03684	orf02041	orf03525	orf03122	orf02136
			pafA	orf03005	orf03758	orf02765	orf03463	orf03790
		Zn++ metallophrotease	zmp1	orf03024	orf00476	orf00571	orf00205	orf00131
Regulation		(p)ppGpp synthesis and hydrolysis	relA	orf00625	orf02225	orf02015	orf01382	orf01680
		DevR/S	devR/dosR	orf01156	orf00210	orf02926	orf00605	orf02808
			devS	orf01157	orf00211	orf02927	orf00606	-
		MosR	mosR	orf03167	orf00401	orf00015	orf01477	orf01428
		MprA/B	mprA	orf04002	orf02151	orf01986	orf03217	orf01500
			mprB	-	orf02150	orf01985	orf03216	orf01499
		PhoP/R	phoP	orf01530	orf02912	orf02630	orf03781	orf02257
			phoR	orf01531	orf02913	orf02631	orf03782	orf02258
		PrrA/B	prrA	orf01387	orf00913	orf00840	orf00418	orf00500
			prrB	orf01386	orf00914	orf00839	orf00417	orf00499
		RegX3	regX3	orf03742	orf00252	orf03583	orf02932	orf03160
		SenX3	senX3	orf03741	orf00253	orf04010	orf02933	orf03987
		Sigma A	sigA/rpoV	orf02394	orf00714	orf00348	orf01043	orf01148
		Sigma D	sigD	orf01439	orf02532	orf01807	orf03038	orf03348
		Sigma E	sigE	orf01761	orf03023	orf02875	orf02042	orf03007
		Sigma F	sigF	orf00523	orf00045	orf02104	orf01224	orf01607
		Sigma H	sigH	orf01804	orf00110	orf01616	orf00503	orf02355
		Sigma L	sigL	orf00276	orf01060	orf00168	orf00113	orf00983
		Sigma M	sigM	orf00482	orf00662	orf03283	orf01601	orf02250
		WhiB3	whiB3	orf01441	orf02530	orf01809	orf03040	-
Secreted proteins		19-kD protein	lpqH	orf01499	orf02664	orf02479	orf01924	orf02166
		Alpha-crystallin	hspX	orf02616	orf03174	orf03124	orf02444	orf02642
		Antigen 85 complex	fbpA	orf00599	orf02195	orf02056	orf01463	orf01546
			fbpB	orf01892	orf01391	orf01484	orf01773	orf00450
			fbpC	orf01084	orf00555	orf00649	orf00127	orf00055
		Enhanced intracellular survival protein	eis	orf03488	orf03511	orf03465	orf02993	orf03091
		Protein kinase G	pknG	orf00055	orf00336	orf00078	orf00721	orf00871
Secretion system		Accessory secretion factor	secA2	orf02925	orf01460	orf01416	orf03093	orf03157
		ESX-1 (T7SS)	PE35	-	orf03978	-	-	-
			PPE68	-	orf03977	-	-	-
			eccA1	orf03424	orf03982	orf03342	orf03801	orf03824
			eccB1	orf03423	orf03981	orf03343	orf03800	orf03825
			eccCa1	orf03422	orf03980	orf03344	orf03799	orf03826
			eccCb1	orf03421	orf03979	orf03346	orf03797	orf03827
			eccD1	-	orf03908	-	-	-
			eccE1	orf03705	orf03914	orf03961	orf03887	orf02219
			espA	orf01644	orf03297	orf01410	orf02645	orf02777
			espB	orf03419	orf03913	orf03349	orf03888	orf03829
			espC	orf01643	orf03298	orf01411	orf02646	orf02778
			espD	orf01642	orf03299	orf01412	orf02647	orf02779
			espE	orf03428	orf03986	orf03338	orf03805	orf03820
			espF	orf03427	orf03985	orf03339	orf03804	orf03821
			espG1	orf03426	orf03984	orf03340	orf03803	orf03822
			espH	orf03425	orf03983	orf03341	orf03802	orf03823
			espI	-	orf03907	-	-	-
			espJ	-	orf03909	-	-	-
			espK	-	orf03911	-	-	-
			espL	orf03420	orf03912	orf03348	orf03795	orf03828
			espR	orf02303	orf03587	orf03323	orf03319	orf03394
			esxA	-	orf03975	-	-	-
			esxB	-	orf03976	-	-	-
			mycP1	orf03704	orf03915	orf03960	orf03886	orf02220
		ESX-2 (T7SS)	Undetermined	orf00456	-	orf03258	orf01576	orf02225
			PE36	orf00461	orf00682	orf03263	orf01581	orf02230
			PPE69	orf00460	orf00683	orf03262	orf01580	orf02229
			eccA2	orf03703	orf03916	orf03959	orf03885	orf02221
			eccB2	orf00465	orf00678	orf03267	orf01585	orf02234
			eccC2	orf00463; orf00464	orf00679; orf00680	orf03265; orf03266	orf01583; orf01584	orf02232; orf02233
			eccD2	orf00455	orf00688	orf03257	orf01575	orf02224
			eccE2	orf03702	orf03917	orf03958	orf03884	orf02222
			espG2	orf00457	orf00687	orf03259	orf01577	orf02226
			esxC	orf00458	orf00686	orf03260	orf01578	orf02227
			esxD	orf00459	orf00684	orf03261	orf01579	orf02228
			mycP2	-	-	-	-	orf02223
		ESX-3 (T7SS)	PE5	orf02461; orf04067	orf03560; orf04116	orf02168; orf04046	orf03276; orf04064	orf03275; orf04039
			PPE4	orf02460	orf03561	orf02169	orf03275	orf03276
			eccA3	orf02464	orf03557	orf02165	orf03279	orf03272
			eccB3	orf02463	orf03558	orf02166	orf03278	orf03273
			eccC3	orf02462	orf03559	orf02167	orf03277	orf03274
			eccD3	orf02456	orf03565	orf02173	orf03271	orf03280
			eccE3	orf02454	orf03567	orf02175	orf03269	orf03282
			espG3	orf02457	orf03564	orf02172	orf03272	orf03279
			esxG	orf02459	orf03562	orf02170	orf03274	orf03277
			esxH	orf02458	orf03563	orf02171	orf03273	orf03278
			mycP3	orf02455	orf03566	orf02174	orf03270	orf03281
		ESX-4 (T7SS)	Undetermined	orf02941	orf02502	orf01836	orf03527	orf02919
			eccB4	orf02936	orf02498	orf01841	orf03532	orf02924
			eccC4	orf02940	orf02501	orf01838	orf03529	orf02921
			eccD4	orf02938	orf02500	orf01839	orf03530	orf02922
			esxT	orf02943	orf02504	orf01834	orf03525	orf02917
			esxU	orf02942	orf02503	orf01835	orf03526	orf02918
			mycP4	orf02937	orf02499	orf01840	orf03531	orf02923
		ESX-5 (T7SS)	Undetermined	orf03667	orf02394	orf03374	orf03702	orf03595
			Undetermined	orf03824	orf02402	orf03554	orf03067	orf03189
			PE18	orf03826	orf02400	orf04012	orf04021	orf03992
			PE19	-	orf02397	orf03556	orf04041	orf00582; orf03187
			PPE25	orf03825	orf02401	-	-	-
			PPE26	orf03827	orf02399	orf04011	orf04022	orf03991
			PPE27	-	orf02398	orf03555	-	orf03188
			PPE41	orf03566	orf01680	orf01770	orf02798	orf00345
			cyp143	orf03823	orf02403	orf03553	orf03068	orf03190
			eccA5	orf03663	orf02390	orf03370	orf03698	orf03599
			eccB5	orf02835	orf02405	orf03551	orf03070	orf03192
			eccCa5	orf03822	orf02404	orf03552	orf03069	orf03191
			eccCb5	-	-	-	-	-
			eccD5	orf03666	orf02393	orf03373	orf03701	orf03596
			eccE5	orf03664	orf02391	orf03371	orf03699	orf03598
			esxM	-	-	-	-	-
			esxN	orf03668	orf02395	orf03375	-	orf03594
			mycP5	orf03665	orf02392	orf03372	orf03700	orf03597
Stress adaptation		AhpC	ahpC	orf03568	orf01682	orf01772	orf02800	orf00343
		Catalase-peroxidase	katG	orf02728	orf03781	orf03727	orf03452	orf03505
		Cu	sodC	orf00078	orf00313	orf00101	orf00744	orf00848
		Iron-cofactored SOD	sodA	orf02299	orf03590	orf03320	orf03322	orf03397
		Pore-forming protein	ompA	orf01383	orf00917	orf00836	orf00414	orf00496
Toxin		Mycolactone	mlsA1	-	-	-	-	-
			mlsA2	-	-	-	-	-
			mlsB	-	-	-	-	-

## Sheet: Sheet4
			5	20	23	28	29
Adhence	Antigen 85	fbpA	1	1	1	1	1	Cell wall synthesis,
		fbpB	1	1	1	1	1
		fbpC	1	1	1	1	1
	HbhA	HbhA	1	1	1	1	1	Multifunction ptn, role in adhesion
Effector delivery system	CpnT	not found
	ESAT-6/CFP-10	esxA;	0	1	0	0	0	Play a key signaling role: the complex leads to modulation of host cell behavior to the advantage of the pathogen by binding to cell surface receptors
		esxB;	0	1	0	0	0
	ESX-1	PE35	0	1	0	0	0	ESX-1 is required for survival of mycobacteria in vivo. Required for (initiation of) granuloma formation. Essential for escape from phagosomes into cytosol. Essential for cell lysis and cell-to-cell spreading. Required for phagosome maturation. Essential for induction of immunosuppressive type I interferons and represses conjugation in donor cells (M. smegmatis).
		PPE68	0	1	0	0	0
		eccA1	1	1	1	1	1
		eccB1	1	1	1	1	1
		eccCa1	1	1	1	1	1
		eccCb1	1	1	1	1	1
		eccD1	0	1	0	0	0
		eccE1	1	1	1	1	1
		espA	1	1	1	1	1
		espB	1	1	1	1	1
		espC	1	1	1	1	1
		espD	1	1	1	1	1
		espE	1	1	1	1	1
		espF	1	1	1	1	1
		espG1	1	1	1	1	1
		espH	1	1	1	1	1
		espI	-	1	-	-	-
		espJ	-	1	-	-	-
		espK	-	1	-	-	-
		espL	1	1	1	1	1
		espR	1	1	1	1	1
		esxA	0	1	0	0	0
		esxB	0	1	0	0	0
		mycP1	1	1	1	1	1
	ESX-3 (T7SS)	PE5	1	1	1	1	1	Required for siderophore-mediated iron acquisition
		PPE4	1	1	1	1	1
		eccA3	1	1	1	1	1
		eccB3	1	1	1	1	1
		eccC3	1	1	1	1	1
		eccD3	1	1	1	1	1
		eccE3	1	1	1	1	1
		espG3	1	1	1	1	1
		mycP3	1	1	1	1	1
		esxG	1	1	1	1	1	EsxG-EsxH heterodimer of M. tuberculosis can inhibit host endosomal sorting complex required for transport (ESCRT) machinery, raising the possibility that M. tuberculosis impairs this host response. EsxG-EsxH also facilitated secretion of several members of the proline-glutamic acid (PE) and proline-proline-glutamic acid (PPE) protein families that play roles in iron acquisition.
		esxH	1	1	1	1	1
	ESX-5 (T7SS)	Undetermined	1	1	1	1	1	Essential for the secretion of the ESX-5-encoded ESAT-6-family member EsxN by M. marinum. Necessary and sufficient to produce a functional secretion machinery for PPE41 in M. smegmatis.
		Undetermined	1	1	1	1	1
		PE18	1	1	1	1	1
		PE19	0	1	1	1	1
		PPE25	1	1	0	0	0
		PPE26	1	1	1	1	1
		PPE27	0	1	1	0	1
		PPE41	1	1	1	1	1
		cyp143	1	1	1	1	1
		eccA5	1	1	1	1	1
		eccB5	1	1	1	1	1
		eccCa5	1	1	1	1	1
		eccCb5	0	0	0	0	0
		eccD5	1	1	1	1	1
		eccE5	1	1	1	1	1
		esxM	0	0	0	0	0
		esxN	1	1	1	0	1
		mycP5	1	1	1	1	1
Exotoxin	Phospoholipase	plcA	1	1	1	1	1	Capable of hydrolysing a phosphatidylcholine-like substrate, required for full virulence and persistent infection.
		plcB	0	0	0	0	0
		plcC	0	0	0	0	0
		plcD	0	0	0	0	0
Immune modulation	LAM (Lipoarabinomannan	not found
	PDIM (phthiocerol dimycocerosate) and PGL (phenolic glycolipid) biosynthesis and transport	Undetermined	1	1	1	1	1	PDIM is crucial for infection by masking pathogen-associated molecular patterns (PAMP) of the cell wall from the innate immune system
		Undetermined	0	0	0	0	0
		Undetermined	1	1	1	1	1
		Undetermined	1	1	1	1	1
		Undetermined	1	1	1	1	1
		Undetermined	0	0	0	0	0
		Undetermined	1	1	1	1	1
		Undetermined	1	1	1	1	1
		Undetermined	1	1	1	1	1
		Undetermined	1	1	1	1	1
		Undetermined	1	1	1	1	1
		ddrA	1	1	1	1	1
		ddrB	1	1	1	1	1
		drrC	1	1	1	1	1
		fadD22	1	1	1	1	1
		fadD26	1	1	1	1	1
		fadD28	1	1	1	1	1
		fadD29	1	1	1	1	1
		lppx	1	1	1	1	1
		mas	1	1	1	1	1
		mmpL7	1	1	1	1	1
		papA5	1	1	1	1	1
		pks15/1	1	1	1	1	1
		pks15	0	0	0	0	0
		pks1	0	0	0	0	0
		ppsA	1	1	0	1	1
		ppsB	1	1	1	1	1
		ppsC	1	1	1	1	1
		ppsD	1	1	1	1	1
		ppsE	1	1	1	1	1
		tesA	1	1	1	0	1
	Phagosome arresting	PE_PGRS30	0	0	1	0	0
	Sulfolipid-1 biosynthesis and transport	mmpL8	1	1	1	1	1	Sulfoglycolipids inhibit NF-κB activation and subsequent cytokine production or costimulatory molecule expression by acting as competitive antagonists of Toll-like receptor 2.
		papA1	1	1	1	1	1
		papA2	1	1	1	1	1
		pks2	1	1	1	1	1
		stf0	1	1	1	1	1
Nutritional/Metabolic factor	Lipase	lipF	1	1	1	1	1	Annotated as a lipase/esterase, dramatically upregulated at low pH, a possible function of lipF could be to hydrolyze toxic fatty acids present in caseous necrotic debris during tuberculosis or it may modify the external cell wall as an adaptive response to acid damage.
	Magnesium transport (Uptake)	mgtC	1	1	1	1	1	Homology to MgtC of Salmonella enterica, which is essential for the survival of S.enterica within macrophages.
	Mycobactin	Undetermined	1	1	1	1	1	Cell-association mycobactin participates in iron internalization and/or to serve as a temporary iron-holding molecule to prevent sudden influx of excess iron if the metal suddenly becomes available after a period of iron limitation.
		fadD33	1	1	1	1	1
		fadE14	1	1	1	1	1
		mbtA	1	1	1	1	1
		mbtB	1	1	1	1	1
		mbtC	1	1	1	1	1
		mbtD	1	1	1	1	1
		mbtE	1	1	1	1	1
		mbtF	1	1	1	1	1
		mbtG	1	1	1	1	1
		mbtH	1	1	1	1	1
		mbtI	1	1	1	1	1
		mbtJ	1	1	1	1	1
		mbtK	1	1	1	1	1
	Nitrate reductase	narG	1	1	1	1	1	Nitrate respiration helps the bacteria to survive in O2-depleted areas of inflammatory or necrotic tissue.
		narH	1	1	1	1	1
		narI	1	1	1	1	1
		narJ	1	1	1	1	1
	Pantothenate synthesis	panC	1	1	1	1	1	Lipid biosynthesis and metabolism play a pivotal role in the intracellular replication and persistence of M. tuberculosis. Pantothenic acid (vitamin B5) is an essential molecule required for the synthesis of coenzyme A and acyl carrier protein (ACP). PanC (pantothenate synthetase) and PanD (aspartate-1-decarboxylase) involved in pantothenate biosynthesis.
		panD	1	1	1	1	1
Stress survival	AhpC	ahpC	1	1	1	1	1	Alkyl hydroperoxide reductase involved in protecting mycobacteria from the oxidative and nitrosative responses of macrophages
	Alpha-crystallin	hspX	1	1	1	1	1	ATP-independent chaperone, associated with stationary phase, induced under RNI stress and is an immunodominant antigen that is necessary for survival in macrophages. This protein can stabilize cell structure during long-term survival and permit the bacilli to survive within the low-oxygen environment of the granuloma
	Catalase-peroxidase	katG	1	1	1	1	1	Catalase:peroxidase degrades H2O2 and organic peroxides, the major role is to catabolize the peroxides generated by phagocyte NADPH oxidase.
	Iron-cofactored SOD	sodA	1	1	1	1	1	Iron-dependent enzyme, important for survival of intracellular pathogens during infection.
	Cu	sodC	1	1	1	1	1	Copper/zinc-dependent enzyme, responsible for a small part of total SOD activity in M. tuberculosis
Regulation	DevR/S	devR/dosR	1	1	1	1	1	Controls the global response to oxidative stress and low oxygen repsonse, key regulator in the oxygen starvation-induced mycobacterial dormancy response
		devS	1	1	1	1	0
	hspr	not found
	Iron-dependent regulator	ideR	1	1	1	1	1	Repressor of iron acquisition genes, activator of iron storage genes and a positive regulator of oxidative stress responses
	MprA/B	mprA	1	1	1	1	1	Required for establishment and maintenance of persistent infection
		mprB	0	1	1	1	1
	PhoP/R	phoP	1	1	1	1	1	Senses Mg2+ starvation, controls expression of genes involved in surface remodeling and adaptation to intracellular growth
		phoR	1	1	1	1	1
	(p)ppGpp synthesis and hydrolysis	relA	1	1	1	1	1	Produce ppGpp (guanosine 5'-diphosphate 3'-diphosphate), an 'alarmone' that suppresses synthesis of stable RNA, induces degradative pathways and modulates expression of genes involved in DNA replication.
	Sigma A	sigA/rpoV	1	1	1	1	1	Sigma A interacts with a transcriptional activator WhiB3 to allow the expression of genes necessary for virulence
	Sigma E	sigE	1	1	1	1	1	Controls the bacterial response to external stimuli such as high temperature and detergent stress
	Sigma F	sigF	1	1	1	1	1	Controls the bacterial response to environmental stress, SigF-dependent genes includes numerous regulatory genes and those involved in cell envelop synthesis
	Sigma H	sigH	1	1	1	1	1	Involved in response to heat shock and oxidative stress.
	WhiB3	whiB3	1	1	1	1	0	Interact with the C-terminal region of SigA (RpoV), the principal sigma factor to activate expression of virulence determinants
Others	Exported repetitive protein	erp	1	1	1	1	1	Play roles in the survival and multiplication of mycobacteria in macrophages.
	Trehalose-recycling ABC transporter	icl2	1	1	1	1	1	Required for persistent infection
	Methyltransferase	mmaA4	1	1	1	1	1	Methyltransferase forms methoxy and keto derivatives of the meromycolic acid chain
	Proximal cyclopropane synthase of alpha mycolates	pcaA	1	1	1	1	1	nhibition of cyclopropanation of cell wall mycolic acid can result in a change in lipid fluidity and cell wall permeability, and therefore a change in resistance to reactive oxygen intermediates (ROIs) and reactive nitrogen intermediates (RNIs).

## Sheet: Sheet5
			5	20	23	28	29
Adhence	Antigen 85	fbpA	1	1	1	1	1	Cell wall synthesis,
	HbhA	HbhA	1	1	1	1	1	Multifunction ptn, role in adhesion
Effector delivery system	CpnT	not found
	ESAT-6/CFP-10	esxA; B	0	1	0	0	0	Play a key signaling role: the complex leads to modulation of host cell behavior to the advantage of the pathogen by binding to cell surface receptors
	ESX-1	PE35	1	1	1	1	1	ESX-1 is required for survival of mycobacteria in vivo. Required for (initiation of) granuloma formation. Essential for escape from phagosomes into cytosol. Essential for cell lysis and cell-to-cell spreading. Required for phagosome maturation. Essential for induction of immunosuppressive type I interferons and represses conjugation in donor cells (M. smegmatis).
	ESX-3 (T7SS)	PE5	1	1	1	1	1	Required for siderophore-mediated iron acquisition
	ESX-5 (T7SS)	Undetermined	1	1	1	1	1	Essential for the secretion of the ESX-5-encoded ESAT-6-family member EsxN by M. marinum. Necessary and sufficient to produce a functional secretion machinery for PPE41 in M. smegmatis.
Exotoxin	Phospoholipase (plcA)	plcA	1	1	1	1	1	Capable of hydrolysing a phosphatidylcholine-like substrate, required for full virulence and persistent infection.
Immune modulation	LAM (Lipoarabinomannan	not found
	PDIM (phthiocerol dimycocerosate) and PGL (phenolic glycolipid) biosynthesis and transport	Undetermined	1	1	1	1	1	PDIM is crucial for infection by masking pathogen-associated molecular patterns (PAMP) of the cell wall from the innate immune system
	Phagosome arresting	PE_PGRS30	0	0	1	0	0
	Sulfolipid-1 biosynthesis and transport	mmpL8	1	1	1	1	1	Sulfoglycolipids inhibit NF-κB activation and subsequent cytokine production or costimulatory molecule expression by acting as competitive antagonists of Toll-like receptor 2.
Nutritional/Metabolic factor	Lipase	lipF	1	1	1	1	1	Annotated as a lipase/esterase, dramatically upregulated at low pH, a possible function of lipF could be to hydrolyze toxic fatty acids present in caseous necrotic debris during tuberculosis or it may modify the external cell wall as an adaptive response to acid damage.
	Magnesium transport (Uptake)	mgtC	1	1	1	1	1	Homology to MgtC of Salmonella enterica, which is essential for the survival of S.enterica within macrophages.
	Mycobactin	Undetermined	1	1	1	1	1	Cell-association mycobactin participates in iron internalization and/or to serve as a temporary iron-holding molecule to prevent sudden influx of excess iron if the metal suddenly becomes available after a period of iron limitation.
Stress survival	AhpC	ahpC	1	1	1	1	1	Alkyl hydroperoxide reductase involved in protecting mycobacteria from the oxidative and nitrosative responses of macrophages
	Alpha-crystallin	hspX	1	1	1	1	1	ATP-independent chaperone, associated with stationary phase, induced under RNI stress and is an immunodominant antigen that is necessary for survival in macrophages. This protein can stabilize cell structure during long-term survival and permit the bacilli to survive within the low-oxygen environment of the granuloma
	Catalase-peroxidase	katG	1	1	1	1	1	Catalase:peroxidase degrades H2O2 and organic peroxides, the major role is to catabolize the peroxides generated by phagocyte NADPH oxidase.
	Iron-cofactored SOD	sodA	1	1	1	1	1	Iron-dependent enzyme, important for survival of intracellular pathogens during infection.
	Cu	sodC	1	1	1	1	1	Copper/zinc-dependent enzyme, responsible for a small part of total SOD activity in M. tuberculosis
Regulation	DevR/S	devR/dosR	1	1	1	1	1	Controls the global response to oxidative stress and low oxygen repsonse, key regulator in the oxygen starvation-induced mycobacterial dormancy response
	hspr	not found
	Iron-dependent regulator	ideR	1	1	1	1	1	Repressor of iron acquisition genes, activator of iron storage genes and a positive regulator of oxidative stress responses
	MprA/B	mprA	1	1	1	1	1	Required for establishment and maintenance of persistent infection
	PhoP/R	phoP	1	1	1	1	1	Senses Mg2+ starvation, controls expression of genes involved in surface remodeling and adaptation to intracellular growth
	(p)ppGpp synthesis and hydrolysis	relA	1	1	1	1	1	Produce ppGpp (guanosine 5'-diphosphate 3'-diphosphate), an 'alarmone' that suppresses synthesis of stable RNA, induces degradative pathways and modulates expression of genes involved in DNA replication.
	Sigma A	sigA/rpoV	1	1	1	1	1	Sigma A interacts with a transcriptional activator WhiB3 to allow the expression of genes necessary for virulence
	Sigma E	sigE	1	1	1	1	1	Controls the bacterial response to external stimuli such as high temperature and detergent stress
	Sigma F	sigF	1	1	1	1	1	Controls the bacterial response to environmental stress, SigF-dependent genes includes numerous regulatory genes and those involved in cell envelop synthesis
	Sigma H	sigH	1	1	1	1	1	Involved in response to heat shock and oxidative stress.
	WhiB3	whiB3	1	1	1	1	0	Interact with the C-terminal region of SigA (RpoV), the principal sigma factor to activate expression of virulence determinants
Others	Exported repetitive protein	erp	1	1	1	1	1	Play roles in the survival and multiplication of mycobacteria in macrophages.
	Trehalose-recycling ABC transporter	icl2	1	1	1	1	1	Required for persistent infection
	Methyltransferase	mmaA4	1	1	1	1	1	Methyltransferase forms methoxy and keto derivatives of the meromycolic acid chain
	Proximal cyclopropane synthase of alpha mycolates	pcaA	1	1	1	1	1	nhibition of cyclopropanation of cell wall mycolic acid can result in a change in lipid fluidity and cell wall permeability, and therefore a change in resistance to reactive oxygen intermediates (ROIs) and reactive nitrogen intermediates (RNIs).

## Sheet: Sheet6
		5	20	23	28	29
Adhence	Antigen 85	1	1	1	1	1
	HbhA	1	1	1	1	1
Effector delivery system	ESAT-6/CFP-10	0	1	0	0	0
	ESX-1	1	1	1	1	1
	ESX-3 (T7SS)	1	1	1	1	1
	ESX-5 (T7SS)	1	1	1	1	1
Exotoxin	Phospoholipase (plcA)	1	1	1	1	1
Immune modulation	PDIM and PGL biosynthesis and transport	1	1	1	1	1
	Phagosome arresting	0	0	1	0	0
	Sulfolipid-1 biosynthesis and transport	1	1	1	1	1
Nutritional/Metabolic factor	Lipase	1	1	1	1	1
	Magnesium transport (Uptake)	1	1	1	1	1
	Mycobactin	1	1	1	1	1
Stress survival	AhpC	1	1	1	1	1
	Alpha-crystallin	1	1	1	1	1
	Catalase-peroxidase	1	1	1	1	1
	Iron-cofactored SOD	1	1	1	1	1
	Cu	1	1	1	1	1
Regulation	DevR/S	1	1	1	1	1
	Iron-dependent regulator	1	1	1	1	1
	MprA/B	1	1	1	1	1
	PhoP/R	1	1	1	1	1
	(p)ppGpp synthesis and hydrolysis	1	1	1	1	1
	Sigma A	1	1	1	1	1
	Sigma E	1	1	1	1	1
	Sigma F	1	1	1	1	1
	Sigma H	1	1	1	1	1
	WhiB3	1	1	1	1	0
Others	Exported repetitive protein	1	1	1	1	1
	Trehalose-recycling ABC transporter	1	1	1	1	1
	Methyltransferase	1	1	1	1	1
	Proximal cyclopropane synthase of alpha mycolates	1	1	1	1	1

## Sheet: Sheet7
0	Adhence		Effector delivery system				Exotoxin	Immune modulation			Nutritional/Metabolic factor			Stress survival					Regulation										Others				0	0	0	0	0	0	0	0	0	0	0	0	0	0	0	0	0
0	Antigen 85	HbhA	ESAT-6/CFP-10	ESX-1	ESX-3 (T7SS)	ESX-5 (T7SS)	Phospoholipase (plcA)	PDIM and PGL biosynthesis and transport	Phagosome arresting	Sulfolipid-1 biosynthesis and transport	Lipase	Magnesium transport (Uptake)	Mycobactin	AhpC	Alpha-crystallin	Catalase-peroxidase	Iron-cofactored SOD	Cu	DevR/S	Iron-dependent regulator	MprA/B	PhoP/R	(p)ppGpp synthesis and hydrolysis	Sigma A	Sigma E	Sigma F	Sigma H	WhiB3	Exported repetitive protein	Trehalose-recycling ABC transporter	Methyltransferase	Proximal cyclopropane synthase of alpha mycolates	0	0	0	0	0	Strpt	Isonizid	Rif	Etham	0	0	0	0	Isoniazid ahpC p.Pro2Ser	Rifampicin rpoB p.Asp435His	Ethambutol	Pyrazinamide pncA p.His57Asp
5	1	1	0	1	1	1	1	1	0	1	1	1	1	1	1	1	1	1	1	1	1	1	1	1	1	1	1	1	1	1	1	1	Sample 5 TB	Respiratory	Pre-MDR	CPHL	1	S	S	R	S	M.bovis	BOV_1;BOV_11	None	M. bovis	0	1	0	1
20	1	1	1	1	1	1	1	1	0	1	1	1	1	1	1	1	1	1	1	1	1	1	1	1	1	1	1	1	1	1	1	1	Sample 20 TB	Respiratory	Pre-MDR	CPHL	0	S	S	R	S	M.bovis	BOV_1;BOV_11	None	M. bovis	1	0	0	1
23	1	1	0	1	1	1	1	1	1	1	1	1	1	1	1	1	1	1	1	1	1	1	1	1	1	1	1	1	1	1	1	1	Sample 23 TB	Respiratory	Other	CPHL	0	S	S	R	R	M.bovis	BOV_1;BOV_11	None	M. bovis	0	0	0	1
28	1	1	0	1	1	1	1	1	0	1	1	1	1	1	1	1	1	1	1	1	1	1	1	1	1	1	1	1	1	1	1	1	Sample 28 TB	Respiratory	Other	CPHL	0	R	R	S	R	M.bovis	BOV_1;BOV_11	None	M. bovis	0	1	0	1
29	1	1	0	1	1	1	1	1	0	1	1	1	1	1	1	1	1	1	1	1	1	1	1	1	1	1	1	0	1	1	1	1	Sample 29 TB	Respiratory	Other	CPHL	0	.	.	.	.	M.bovis	BOV_1;BOV_11	None	M. bovis	0	0	0	1
[truncated: 73 more columns]

## Sheet: Sheet8
0	Antigen 85	HbhA	ESAT-6/CFP-10	ESX-1	ESX-3 (T7SS)	ESX-5 (T7SS)	Phospoholipase (plcA)	PDIM and PGL biosynthesis and transport	Phagosome arresting	Sulfolipid-1 biosynthesis and transport	Lipase	Magnesium transport (Uptake)	Mycobactin	AhpC	Alpha-crystallin	Catalase-peroxidase	Iron-cofactored SOD	Cu	DevR/S	Iron-dependent regulator	MprA/B	PhoP/R	(p)ppGpp synthesis and hydrolysis	Sigma A	Sigma E	Sigma F	Sigma H	WhiB3	Exported repetitive protein	Trehalose-recycling ABC transporter	Methyltransferase	Proximal cyclopropane synthase of alpha mycolates	Isoniazid ahpC p.Pro2Ser	Rifampicin rpoB p.Asp435His	Ethambutol	Pyrazinamide pncA p.His57Asp	Streptomycin	Ethionamide	Fluoroquinolones	Amikacin	Capreomycin	Kanamycin	rpsA p.Met432Thr	rpsA p.Ala440Thr	kasA p.Gly269Ser	folC p.Ala420Val	folC p.Ala367Gly	thyA	thyX
5	1	1	0	1	1	1	1	1	0	1	1	1	1	1	1	1	1	1	1	1	1	1	1	1	1	1	1	1	1	1	1	1	0	1	0	1	0	0	0	0	0	0	0	1	0	0	1	0	0
20	1	1	1	1	1	1	1	1	0	1	1	1	1	1	1	1	1	1	1	1	1	1	1	1	1	1	1	1	1	1	1	1	1	0	0	1	0	0	0	0	0	0	0	1	0	0	0	0	0
23	1	1	0	1	1	1	1	1	1	1	1	1	1	1	1	1	1	1	1	1	1	1	1	1	1	1	1	1	1	1	1	1	0	0	0	1	0	0	0	0	0	0	0	1	0	0	0	0	0
28	1	1	0	1	1	1	1	1	0	1	1	1	1	1	1	1	1	1	1	1	1	1	1	1	1	1	1	1	1	1	1	1	0	1	0	1	0	0	0	0	0	0	0	1	0	0	0	0	0
29	1	1	0	1	1	1	1	1	0	1	1	1	1	1	1	1	1	1	1	1	1	1	1	1	1	1	1	0	1	1	1	1	0	0	0	1	0	0	0	0	0	0	0	1	0	0	0	0	0
[truncated: 60 more columns]

## Sheet: Sheet1
		n (%)	Function
Adhence	Antigen 85	5 (100%)	Cell wall synthesis,
	HbhA	5 (100%)	Multifunction ptn, role in adhesion
Effector delivery system	ESAT-6/CFP-10	1 (20%)	Play a key signaling role: the complex leads to modulation of host cell behavior to the advantage of the pathogen by binding to cell surface receptors
	ESX-1	5 (100%)	ESX-1 is required for survival of mycobacteria in vivo, granuloma formation, escape from phagosome, and induction of immunosuppressive type I interferons
	ESX-3 (T7SS)	5 (100%)	Required for siderophore-mediated iron acquisition
	ESX-5 (T7SS)	5 (100%)	Essential for functional secretion machinery for ESX-3
Exotoxin	Phospoholipase (plcA)	5 (100%)	Capable of hydrolysing a phosphatidylcholine-like substrate, required for full virulence and persistent infection.
Immune modulation	PDIM and PGL biosynthesis and transport	5 (100%)	PDIM is crucial for infection by masking pathogen-associated molecular patterns (PAMP) of the cell wall from the innate immune system
	Phagosome arresting	1 (20%)
	Sulfolipid-1 biosynthesis and transport	5 (100%)	Sulfoglycolipids inhibit cytokine production by competitive antagonists of Toll-like receptor 2.
Nutritional/Metabolic factor	Lipase	5 (100%)	Hydrolyze toxic fatty acids present in caseous necrotic debris and modify the external cell wall as an adaptive response to acid damage.
	Magnesium transport (Uptake)	5 (100%)	Essential for the survival within macrophages.
	Mycobactin	5 (100%)	Prevent sudden influx of excess iron
Stress survival	AhpC	5 (100%)	Alkyl hydroperoxide reductase involved in protecting mycobacteria from the oxidative and nitrosative responses of macrophages
	Alpha-crystallin	5 (100%)	ATP-independent chaperone, associated with stationary phase, induced under RNI stress and is an immunodominant antigen that is necessary for survival in macrophages. This protein can stabilize cell structure during long-term survival and permit the bacilli to survive within the low-oxygen environment of the granuloma
	Catalase-peroxidase	5 (100%)	Catalase:peroxidase degrades H2O2 and organic peroxides, the major role is to catabolize the peroxides generated by phagocyte NADPH oxidase.
	Iron-cofactored SOD	5 (100%)	Iron-dependent enzyme, important for survival of intracellular pathogens during infection.
	Cu	5 (100%)	Copper/zinc-dependent enzyme, responsible for a small part of total SOD activity in M. tuberculosis
Regulation	DevR/S	5 (100%)	Controls the global response to oxidative stress and low oxygen repsonse, key regulator in the oxygen starvation-induced mycobacterial dormancy response
	Iron-dependent regulator	5 (100%)	Repressor of iron acquisition genes, activator of iron storage genes and a positive regulator of oxidative stress responses
	MprA/B	5 (100%)	Required for establishment and maintenance of persistent infection
	PhoP/R	5 (100%)	Senses Mg2+ starvation, controls expression of genes involved in surface remodeling and adaptation to intracellular growth
	(p)ppGpp synthesis and hydrolysis	5 (100%)	Produce ppGpp (guanosine 5'-diphosphate 3'-diphosphate), an 'alarmone' that suppresses synthesis of stable RNA, induces degradative pathways and modulates expression of genes involved in DNA replication.
	Sigma A	5 (100%)	Sigma A interacts with a transcriptional activator WhiB3 to allow the expression of genes necessary for virulence
	Sigma E	5 (100%)	Controls the bacterial response to external stimuli such as high temperature and detergent stress
	Sigma F	5 (100%)	Controls the bacterial response to environmental stress, SigF-dependent genes includes numerous regulatory genes and those involved in cell envelop synthesis
	Sigma H	5 (100%)	Involved in response to heat shock and oxidative stress.
	WhiB3	4 (80%)	Interact with the C-terminal region of SigA (RpoV), the principal sigma factor to activate expression of virulence determinants
Others	Exported repetitive protein	5 (100%)	Play roles in the survival and multiplication of mycobacteria in macrophages.
	Trehalose-recycling ABC transporter	5 (100%)	Required for persistent infection
	Methyltransferase	5 (100%)	Methyltransferase forms methoxy and keto derivatives of the meromycolic acid chain
	Proximal cyclopropane synthase of alpha mycolates	5 (100%)	nhibition of cyclopropanation of cell wall mycolic acid can result in a change in lipid fluidity and cell wall permeability, and therefore a change in resistance to reactive oxygen intermediates (ROIs) and reactive nitrogen intermediates (RNIs).
