# Supplementary material for: Genetic diversities and drug resistance in Mycobacterium bovis isolates from zoonotic tuberculosis using whole genome sequencing
Source: BMC Genomics. 2024 Nov 1;25:1024. doi: 10.1186/s12864-024-10909-8 (PMC11529264; doi:10.1186/s12864-024-10909-8)
Supplement: Supplementary file 5 — Supplementary Material 5 [file 12864_2024_10909_MOESM5_ESM.xlsx]

## Sheet: patric3_query
Genome Name	NCBI Taxon ID	Strain	BioProject Accession	BioSample Accession	Assembly Accession	GenBank Accessions	Collection Year	Isolation Country	Host Group	Host Common Name	Sequencing Status	Sequencing Platform	Sequencing Depth	Contigs	Size	GC Content	Contig L50	Contig N50	TRNA	RRNA	CDS	Isolation Source	Collection Date	Geographic Group	Geographic Location
Mycobacterium bovis strain 09-1191	1765	09-1191	PRJNA214551	SAMN02899098	GCF_000729745.1	JPFP00000000	2009	Argentina	Nonhuman Mammal	Cow	WGS	Illumina; IonTorrent	46.4x	86	4327459	65.57	11	122051	44	2	4338	Tissue samples	2009	South America	Argentina: Buenos Aires, Balcarce
Mycobacterium bovis strain 05-567	1765	05-567	PRJNA214551	SAMN02899231	GCF_000729755.1	JPFQ00000000	2000	Argentina	Nonhuman Mammal	Cow	WGS	Illumina; IonTorrent	72.9x	69	4328889	65.57	11	161636	44	2	4318	Tissue samples	2000	South America	Argentina: Buenos Aires
Mycobacterium bovis strain 05-566	1765	05-566	PRJNA214551	SAMN02899232	GCF_000729765.1	JPFR00000000	2000	Argentina	Nonhuman Mammal	Cow	WGS	Illumina; IonTorrent	28.2x	89	4308143	65.5	11	149993	44	2	4326	Tissue samples	2000	South America	Argentina: Buenos Aires
Mycobacterium bovis strain 49-09	1765	49-09	PRJNA214551	SAMN02902641	GCF_000749605.1	JQES00000000	2009	Brazil	Nonhuman Mammal	Cow	WGS	Illumina	142.3x	61	4333756	65.59	10	156521	44	2	4336	tissue sample	2009	South America	Brazil: Sao Paulo, Presidente Venceslau
Mycobacterium bovis strain 32-08	1765	32-08	PRJNA214551	SAMN02902640	GCF_000749615.1	JQER00000000	2008	Brazil	Nonhuman Mammal	Cow	WGS	Illumina	104.5x	83	4314192	65.56	13	130260	44	2	4347	tissue sample	2008	South America	Brazil: Minas Gerais, Uberlandia
Mycobacterium bovis strain 18-08C	1765	18-08C	PRJNA214551	SAMN02902638	GCF_000749625.1	JQEQ00000000	2008	Brazil	Nonhuman Mammal	Cow	WGS	Illumina; IonTorrent	119.7x	63	4329318	65.58	11	156655	44	2	4347	tissue sample	2008	South America	Brazil: Paran, Palmeiras
Mycobacterium bovis strain 35	1765	35	PRJNA214551	SAMN02902644	GCF_000749665.1	JQEV00000000	2003	Brazil	Nonhuman Mammal	Cow	WGS	Illumina	39.0x	94	4275484	65.6	14	91897	44	2	4307	tissue sample	2003	South America	Brazil: Mato Grosso do Sul, Dois Irmaos do Buriti
Mycobacterium bovis strain 08-08BF2	1765	08-08BF2	PRJNA214551	SAMN02902642	GCF_000749675.1	JQET00000000	2008	Brazil	Nonhuman Mammal	Cow	WGS	Illumina	38.4x	108	4311106	65.52	15	97475	44	2	4375	tissue sample	2008	South America	Brazil: Sao Paulo, Boituva
Mycobacterium bovis strain 09-1193	1765	09-1193	PRJNA214551	SAMN02902635	GCF_000749685.1	JQEN00000000	2009	Argentina	Nonhuman Mammal	Cow	WGS	Illumina; IonTorrent	32.0x	89	4308937	65.5	10	161475	44	2	4355	tissue sample	2009	South America	Argentina: Buenos Aires, Trenque Lauquen
Mycobacterium bovis strain 534	1765	534	PRJNA214551	SAMN02902634	GCF_000749725.1	JQEM00000000	1994	Argentina	Nonhuman Mammal	Cow	WGS	Illumina; IonTorrent	50.5x	72	4325986	65.56	9	178004	44	2	4352	tissue sample	1994	South America	Argentina: Santa Fe, Las Colonias
Mycobacterium bovis strain 0822-11	1765	0822-11	PRJNA214551	SAMN02902645	GCF_000749745.1	JQEW00000000	2012	Brazil	Nonhuman Mammal	Cow	WGS	Illumina	76.7x	85	4301774	65.54	15	96640	44	2	4330	tissue sample	2012	South America	Brazil: Sao Paulo, Porangaba
Mycobacterium bovis strain 61-09	1765	61-09	PRJNA214551	SAMN02902639	GCF_000749765.1	JQEX00000000	2009	Brazil	Nonhuman Mammal	Sheep	WGS	Illumina	137.7x	68	4332493	65.59	8	178909	44	2	4345	tissue sample	2009	South America	Brazil: Sao Paulo, Novo Castilho
Mycobacterium bovis strain 45-08B	1765	45-08B	PRJNA214551	SAMN02902637	GCF_000749785.1	JQEP00000000	2008	Brazil	Nonhuman Mammal	Cow	WGS	Illumina; IonTorrent	108.7x	72	4320055	65.55	12	118080	44	2	4350	tissue sample	2008	South America	Brazil: Minas Gerais, Arax
Mycobacterium bovis strain 09-1192	1765	09-1192	PRJNA214551	SAMN02902636	GCF_000749805.1	JQEO00000000	2009	Argentina	Nonhuman Mammal	Cow	WGS	Illumina; IonTorrent	96.7x	56	4334537	65.59	8	163375	44	2	4328	tissue sample	2009	South America	Argentina: Buenos Aires, Balcarce
Mycobacterium bovis strain 50	1765	50	PRJNA214551	SAMN02902643	GCF_000749825.1	JQEU00000000	2009	Brazil	Nonhuman Mammal	Cow	WGS	Illumina	86.7x	84	4320450	65.55	13	117592	44	2	4355	tissue sample	2009	South America	Brazil: Acre, Tarauac
Mycobacterium bovis strain SP38	1765	SP38	PRJNA273066	SAMN03288261	GCF_000934325.1	JXOQ00000000	2010	Brazil	Nonhuman Mammal	Cow	WGS	Illumina HiSeq	653.0x	36	4370360	65.2	2	649232	44	2	4343	slaughterhouse	2010	South America	Brazil: Sao Paulo
Mycobacterium bovis strain D-10-02315	1765	D-10-02315	PRJNA342251	SAMN05725038	GCF_001726085.1	MINA00000000	2010	France	Nonhuman Mammal	Pig	WGS	Illumina HiSeq	20.0x	159	4245279	65.56	18	72210	44	2	4303	mandibular lymph node	2010-11-30	Europe	France
Mycobacterium bovis strain D11-00843	1765	D11-00843	PRJNA362881	SAMN06250727	GCA_002026285.1	MTZR00000000	2011	France	Nonhuman Mammal	Pig	WGS	Illumina HiSeq	80.0x	146	4295926	65.56	14	98742	44	2	4400	retropharyngeal lymph node	2011-03-18	Europe	France
Mycobacterium bovis strain D11-03130	1765	D11-03130	PRJNA362881	SAMN06250738	GCA_002026325.1	MTZS00000000	2011	France	Nonhuman Mammal	Cow	WGS	Illumina HiSeq	80.0x	155	4308699	65.57	13	122015	44	2	4426	organ from animal collected from slaughterhouse	2011-11-23	Europe	France
Mycobacterium bovis strain D11-01601	1765	D11-01601	PRJNA362881	SAMN06250728	GCA_002026395.1	MTZQ00000000	2011	France	Nonhuman Mammal	Cow	WGS	Illumina HiSeq	80.0x	191	4294453	65.56	22	59829	44	2	4447	mediastinal lymph node	2011-04-08	Europe	France
Mycobacterium bovis strain Mb_wild_L1	1765	Mb_wild_L1	PRJNA439018	SAMN08741066	GCA_003027855.1	PYQG00000000	2012	Brazil	Nonhuman Mammal	Llama	WGS	Illumina HiSeq	242x	188	4177729	65.3977	26	45255	44	2	4318		2012-09-11	South America	Brazil
Mycobacterium tuberculosis variant bovis strain BCG Romania	1765	BCG Romania	PRJNA382474	SAMN06706670	GCA_005510525.1	NDWZ00000000	1924	France	Human	Human	WGS	IonTorrent	41.86x	192	4216729	65.3058	23	57650	44	2	4704		1924	Europe	France: Paris, Pasteur Institute
Mycobacterium tuberculosis variant bovis strain Mb_CP strain not applicable	1765	not applicable	PRJNA557052	SAMN12388335	GCA_007922995.1	VOIZ00000000	2012	Brazil	Nonhuman Mammal	Capybara	WGS	Illumina HiSeq	79.0x	106	4305365	65.5536	13	136701	44	2	4400	lung	2012-12-19	South America	Brazil:Sao Paulo
Mycobacterium tuberculosis variant bovis strain MBE9	1765	MBE9	PRJNA471317	SAMN09206583	GCA_007989865.1	QFYW00000000	2014	Egypt	Nonhuman Mammal	Cow	WGS	Illumina MiSeq	170.8x	11	4352040	65.619	1	3667644	44	2	4356	Head LN	2014-11	Africa	Egypt
Mycobacterium tuberculosis variant bovis strain MBE13	1765	MBE13	PRJNA471317	SAMN09206586	GCA_007989875.1	QFYU00000000	2017	Egypt	Nonhuman Mammal	Cow	WGS	Illumina MiSeq	498.29x	41	4536331	65.6303	3	461588	43	2	4751	Mesentery LN	2017-11	Africa	Egypt
Mycobacterium tuberculosis variant bovis strain MBE7	1765	MBE7	PRJNA471317	SAMN09206582	GCA_007989925.1	QFYX00000000	2014	Egypt	Nonhuman Mammal	Cow	WGS	Illumina MiSeq	127.89x	38	4358624	65.6085	1	2857927	44	2	4381	Mesentery LN	2014-07	Africa	Egypt
Mycobacterium tuberculosis variant bovis strain MBE10	1765	MBE10	PRJNA471317	SAMN09206584	GCA_007989935.1	QFYV00000000	2015	Egypt	Nonhuman Mammal	Cow	WGS	Illumina MiSeq	175.53x	10	4351970	65.6227	1	3667979	44	2	4355	Mesentery LN	2015-01	Africa	Egypt
Mycobacterium tuberculosis variant bovis strain MBE12	1765	MBE12	PRJNA471317	SAMN09206585	GCA_007989945.1	QFYT00000000	2017	Egypt	Nonhuman Mammal	Cow	WGS	Illumina MiSeq	584.96x	160	5460188	69.1882	21	80724	47	1	5931	Mesentery LN	2017-11	Africa	Egypt
Mycobacterium tuberculosis variant bovis strain MBE6	1765	MBE6	PRJNA471317	SAMN09206581	GCA_007990005.1	QFYY00000000	2014	Egypt	Nonhuman Mammal	Cow	WGS	Illumina MiSeq	126.49x	13	4346927	65.6195	1	3175176	44	2	4355	Head LN	2014-02	Africa	Egypt
Mycobacterium tuberculosis variant bovis strain MBE5	1765	MBE5	PRJNA471317	SAMN09206580	GCA_007990015.1	QFYZ00000000	2014	Egypt	Nonhuman Mammal	Cow	WGS	Illumina MiSeq	374.5x	15	4347510	65.6091	1	2858883	44	2	4356	Generalized	2014-05	Africa	Egypt
Mycobacterium tuberculosis variant bovis strain MBE4	1765	MBE4	PRJNA471317	SAMN09206579	GCA_007990045.1	QFZA00000000	2014	Egypt	Nonhuman Mammal	Cow	WGS	Illumina MiSeq	135.38x	8	4347513	65.6277	1	3176044	44	2	4354	Head LN	2014-01	Africa	Egypt
Mycobacterium tuberculosis variant bovis strain MBE3	1765	MBE3	PRJNA471317	SAMN09206578	GCA_007990055.1	QFZB00000000	2014	Egypt	Nonhuman Mammal	Cow	WGS	Illumina MiSeq	115.36x	8	4346664	65.6301	1	2858537	44	2	4350	Pre-Scapular LN	2014-09	Africa	Egypt
Mycobacterium tuberculosis variant bovis strain MBE2	1765	MBE2	PRJNA471317	SAMN09206577	GCA_007990075.1	QFZC00000000	2014	Egypt	Nonhuman Mammal	Cow	WGS	Illumina MiSeq	514.35x	24	4353842	65.6205	2	852716	44	2	4359	Lung Tissue	2014-02	Africa	Egypt
Mycobacterium tuberculosis variant bovis strain MBE1	1765	MBE1	PRJNA471317	SAMN09206576	GCA_007990105.1	QFZD00000000	2014	Egypt	Nonhuman Mammal	Cow	WGS	Illumina MiSeq	140x	8	4348120	65.6311	1	2859506	44	2	4346	Lung LN	2014-05	Africa	Egypt
Mycobacterium tuberculosis variant bovis strain 1	1765	1	PRJNA546139	SAMN11954087	GCA_008033095.1	CP040832	2015	Brazil			Complete	Illumina HiSeq	9.87x	1	4349904	65.6251	1	4349904	44	2	4335	Lung	2015-11-10	South America	Brazil: Goiania
Mycobacterium tuberculosis variant bovis strain Mb3601	1765	Mb3601	PRJEB33636	SAMEA5803801	GCA_902459825.1	LR699570	2014	France	Nonhuman Mammal	Cow	Complete			1	4365068	65.6435	1	4365068	44	3	4232	animal organ	2014	Europe	France
Mycobacterium tuberculosis variant bovis strain MP 287/03	1765	MP 287/03	PRJNA630211	SAMN14828560		JABFDA000000000	2003	Brazil	Nonhuman Mammal	Cow	WGS	Illumina NextSeq	35.0x	95	4315817	65.6131	14	117209	44	2	4264	cattle	2003	South America	Brazil: Sao Paulo
Mycobacterium tuberculosis variant bovis strain TMT05	1765	TMT05	PRJNA756983	SAMN21018175		JAIOHE000000000	2018	Brazil	Nonhuman Mammal	Cow	WGS	Illumina NovaSeq	28x	70	4327320	65.6121	8	205012	44	3	4258	lymph nodes	2018-02-23		Brazil: Mato Grosso
Mycobacterium tuberculosis variant bovis strain TMT123	1765	TMT123	PRJNA756983	SAMN21018178		JAIOHH000000000	2018	Brazil	Nonhuman Mammal	Cow	WGS	Illumina NovaSeq	30x	95	4332964	65.6187	12	137022	44	3	4270	lymph nodes	2018-08-17		Brazil: Mato Grosso
Mycobacterium tuberculosis variant bovis strain TMT24	1765	TMT24	PRJNA756983	SAMN21018176		JAIOHF000000000	2018	Brazil	Nonhuman Mammal	Cow	WGS	Illumina NovaSeq	31x	94	4332203	65.618	11	165190	44	3	4277	lymph nodes	2018-03-06		Brazil: Mato Grosso
Mycobacterium tuberculosis variant bovis strain TMT116	1765	TMT116	PRJNA756983	SAMN21018177		JAIOHG000000000	2018	Brazil	Nonhuman Mammal	Cow	WGS	Illumina NovaSeq	28x	95	4332964	65.6187	12	137022	44	3	4277	lymph nodes	2018-06-13		Brazil: Mato Grosso
Mycobacterium tuberculosis variant bovis Mb2487	1765	Mb2487	PRJNA832544	SAMN27865562		CP096839	2008	France	Nonhuman Mammal	Cow		Illumina MiSeq; Oxford Nanopore MinION	88x	1	4344516	65.6187	1	4344516	44	3	4252	Organ	2008-07	Europe	France: (24 department)
Mycobacterium tuberculosis variant bovis Mb2269	1765	Mb2269	PRJNA832544	SAMN27865564		CP096840	2007	France	Nonhuman Mammal	Cow		Illumina MiSeq; Oxford Nanopore MinION	114x	1	4351057	65.6411	1	4351057	44	3	4256	Organ	2007-09	Europe	France: (9 department)
Mycobacterium tuberculosis variant bovis Mb0820	1765	Mb0820	PRJNA832544	SAMN27865566		CP096841	1997	France	Nonhuman Mammal	Cow		Illumina MiSeq; Oxford Nanopore MinION	152x	1	4344564	65.6424	1	4344564	44	3	4236	Organ	1997-06	Europe	France: (20 department)
Mycobacterium tuberculosis variant bovis Mb3114	1765	Mb3114	PRJNA832544	SAMN27865559		CP096842	2011	France	Nonhuman Mammal	Cow		Illumina MiSeq; Oxford Nanopore MinION	200x	1	4353147	65.6459	1	4353147	44	3	4240	Organ	2011-04	Europe	France: (74 department)
Mycobacterium tuberculosis variant bovis Mb3602	1765	Mb3602	PRJNA832544	SAMN27865563		CP096843	2001	France	Nonhuman Mammal	Deer		Illumina MiSeq; Oxford Nanopore MinION	175x	1	4343218	65.6499	1	4343218	44	3	4224	Organ	2001-02	Europe	France: (76 department)
Mycobacterium tuberculosis variant bovis Mb1855	1765	Mb1855	PRJNA832544	SAMN27865560		CP096844	2005	France	Nonhuman Mammal	Cow		Illumina MiSeq; Oxford Nanopore MinION	168x	1	4362894	65.639	1	4362894	44	3	4263	Organ	2005-06	Europe	France: (24 department)
Mycobacterium tuberculosis variant bovis Mb1101	1765	Mb1101	PRJNA832544	SAMN27865558		CP096845	1999	France	Nonhuman Mammal	Cow		Illumina MiSeq; Oxford Nanopore MinION	208x	1	4343846	65.6388	1	4343846	44	3	4245	Organ	1999	Europe	France: (59 department)
Mycobacterium tuberculosis variant bovis Mb2377	1765	Mb2377	PRJNA832544	SAMN27865561		CP096846	2008	France	Nonhuman Mammal	Cow		Illumina MiSeq; Oxford Nanopore MinION	176x	1	4338946	65.6535	1	4338946	44	3	4215	Organ	2008-04	Europe	France: (64 department)
Mycobacterium tuberculosis variant bovis Mb0531	1765	Mb0531	PRJNA832544	SAMN27865565		CP096847	1994	France	Nonhuman Mammal	Cow		Illumina MiSeq; Oxford Nanopore MinION	159x	1	4342977	65.6366	1	4342977	44	3	4233	Organ	1994-11	Europe	France: (64 department)
Mycobacterium tuberculosis variant bovis Mb0486	1765	Mb0486	PRJNA832544	SAMN27865567		CP096848	1994	France	Nonhuman Mammal	Cow		Illumina MiSeq; Oxford Nanopore MinION	198x	1	4340629	65.6451	1	4340629	44	3	4229	Organ	1994-08	Europe	France: (64 department)
Mycobacterium bovis BCG	33892	BCG	PRJNA247465	SAMN02777350	GCA_000705655.1	JNAF00000000	2012	France	Human	Human	WGS	Illumina MiSeq	100.0x	62	4333130	65.6	9	198581	45	3	4225	sputum	2012	Europe	France: Paris
Mycobacterium tuberculosis variant bovis BCG strain BCG-S48	33892	BCG-S48	PRJNA498011	SAMN10279424	GCA_003703995.1	CP033310	2015	South Africa	Human	Human	Complete	Illumina MiSeq	100.0x	1	4294448	65.4651		4294448	44	2	4362	Superficial Abscess	2015-09-29	Africa	South Africa: Pretoria
Mycobacterium tuberculosis variant bovis BCG strain BCG_S49	33892	BCG_S49	PRJNA498011	SAMN10278076	GCA_003704015.1	CP033311	2014	South Africa	Human	Human	Complete	Illumina MiSeq	100.0x	1	4294423	65.4195		4294423	45	2	4402	superficial swab	2014-08-05	Africa	South Africa
Mycobacterium tuberculosis variant africanum strain M008470	33894	M008470	PRJNA655747	SAMN15832760	GCA_014489235.1	JACTAO000000000	1969	France	Human	Human	WGS	Illumina NextSeq	107.0x	160	4349370	65.5595	19	77061	44	2	4338	lung	1969	Europe	France
Mycobacterium tuberculosis variant bovis strain Marseille-P9981	1765	Marseille-P9981	PRJEB34812	SAMEA6063593	GCA_902506635.1	CABWNE000000000		Algeria	Human	Human (Gastric tubing)	WGS			109	4294871	65.5475	15	84493	44	3	4306
Mycobacterium tuberculosis variant bovis strain Marseille-P9978	1765	Marseille-P9978	PRJEB34809	SAMEA6062614	GCA_902506675.1	LR734262,LR734263,LR734264,LR734265,LR734226,LR734227,LR734228,LR734229,LR734230,LR734231,LR734232,LR734266		Algeria	Human	Human (bronchial fluid)	WGS			122	4303380	65.5603	19	68186	44	3	4273
Mycobacterium tuberculosis variant bovis strain Marseille-P9979	1765	Marseille-P9979	PRJEB34810	SAMEA6062798	GCA_902506665.1	LR734384,LR734385,LR734386,LR734387,LR734348,LR734349,LR734350,LR734351,LR734352,LR734353,LR734354,LR734388		Algeria	Human	Human (bronchial fluid)	WGS			157	4272932	65.4924	22	55975	44	3	4307
Mycobacterium tuberculosis variant bovis strain Marseille-P9980	1765	Marseille-P9980	PRJEB34811	SAMEA6062882	GCA_902506725.1	LR734095,LR734096,LR734097,LR734098,LR734059,LR734060,LR734061,LR734062,LR734063,LR734064,LR734065,LR734099		Algeria	Human	Human (bronchial fluid)	WGS	Illumina Miseq		167	4357336	65.2435	17	74277	45	3	4412
Mycobacteriales S28c	85007	S28		SAMN37519969		JAVTMA000000000	2020	Egypt (Current Work)	Human	Pulmonary	WGS	Illumina Miseq		186	4219738	65.3787	26	46054	44	3	4241	Pulmonary
Mycobacteriales S23c	85007	S23		SAMN38024412		JAXIQB000000000	2020	Egypt (Current Work)	Human	Pulmonary	WGS	Illumina Miseq		137	4228422	65.4703	20	64044	44	3	4205	Pulmonary
Mycobacteriales S29	85007	S29		SAMN37519964		JAVTLX000000000	2020	Egypt (Current Work)	Human	Pulmonary	WGS	Illumina Miseq		173	4202928	65.352	25	49819	44	3	4237	Pulmonary
Mycobacteriales S20c	85007	S20		SAMN37519961		JAVTLW000000000	2020	Egypt (Current Work)	Human	Pulmonary	WGS	Illumina Miseq		143	4266839	65.4913	20	64728	44	3	4259	Pulmonary
Mycobacteriales S5c	85007	S5		SAMN37519983		JAVTMM000000000	2020	Egypt (Current Work)	Human	Pulmonary	WGS	Illumina Miseq		288	4167056	65.3662	48	26450	44	3	4311	Pulmonary
